# Supplementary material for: Cooked Bean (Phaseolus vulgaris L.) Consumption Alters Bile Acid Metabolism in a Mouse Model of Diet-Induced Metabolic Dysfunction: Proof-of-Concept Investigation
Source: Nutrients. 2025 May 28;17(11):1827. doi: 10.3390/nu17111827 (PMC12157300; doi:10.3390/nu17111827)
Supplement: Supplementary file 1 [file nutrients-17-01827-s001.zip]

Archive with 2 entries (2 files):
- Supplementary Figures Final.pdf
- Supplementary Tables Final.xlsx
