# Supplementary material for: Cooked Bean (Phaseolus vulgaris L.) Consumption Alters Bile Acid Metabolism in a Mouse Model of Diet-Induced Metabolic Dysfunction: Proof-of-Concept Investigation
Source: Nutrients. 2025 May 28;17(11):1827. doi: 10.3390/nu17111827 (PMC12157300; doi:10.3390/nu17111827)
Supplement: Supplementary file 1 [file nutrients-17-01827-s001.zip › Supplementary Tables Final.xlsx]

## Sheet: Table S1
Supplementary Table S1. Dietary formulations across studies.
STUDY	A		B		C
Experimental Diet Group	Control	Bean	Control	Bean	Control	Bean
Ingredient	g/100g	g/100g	g/100g	g/100g	g/100g	g/100g
Cannellini Bean	0	40.8	0	40.8	0	40.8
Casein (>=85% protein)	23.5	7.01	23.5	7.01	20	7.54
L-Tryptophan (Sigma T0254-25G)	0	0.06	0	0.0645	0	0.06
DL-Methionine	0.29	0.29	0.288	0.288	0.3	0.3
Solka-Floc (cellulose)	7.5	1	7.5	1	10.53	1
High-amylose Starch	2	0	2	0	2	0
Corn Starch	13.87	2	13.87	2	14.26	0
Maltodextrin-10	0	0	0	0	12.5	12.5
Cerelose (Dextrose)	7.2	7.2	7.204	7.204	0	0
Sucrose (Sugar)	25	21	25	21	21	21
Vitamin Mix (AIN-93-VX)	1.06	1.06	1.056	1.056	1	1
Choline Bitartrate (41% choline)	0.19	0.19	0.192	0.192	0.25	0.25
Mineral Mix (AIN-93G-MX)	3.84	3.84	3.836	3.836	3.5	3.5
SOYBEAN OIL	0	0	11.32	11.32	10.42	10.15
Corn Oil	11.32	11.32	0	0	0	0
Butter Fat	4.24	4.24	4.24	4.24	3.9	3.79

## Sheet: Table S2
Supplementary Table S2. Statistical differences in the bile acid metabolites in Bean vs. Control.
Liver tissue
SuperPathway	SubPathway	Metabolites	log2FC	p	p.adj	Platform	statistic	df	INCHIKEY	SMILES	CAS	CHEMSPIDER	HMDB	KEGG	PUBCHEM
Lipid	Primary Bile Acid Metabolism	alpha-muricholate	-0.133975	0.708	0.814276	Neg	0.381984	13.9233	DKPMWHFRUGMUKF-QFCFZQQBSA-N	CC(CCC(O)=O)C1CCC2C3[C@H](O)[C@@H](O)[C@]4([H])C[C@H](O)CC[C@]4(C)C3CC[C@@]21C	2393-58-0	2340918	HMDB0000506	C17647	53477700
Lipid	Primary Bile Acid Metabolism	beta-muricholate	-0.193115	0.361	0.503886	Neg	0.95306	11.2909	DKPMWHFRUGMUKF-CWNVCPLQSA-N	CC(C1CCC2C3[C@H]([C@H]([C@@]4(C[C@@H](CC[C@@]4(C3CC[C@]12C)C)O)[H])O)O)CCC(O)=O	2393-59-1	2340919	HMDB0000415	C17726	5283853
Lipid	Primary Bile Acid Metabolism	chenodeoxycholate	-0.0828337	0.725	0.826686	Neg	0.359446	13.0649	RUDATBOHQWOJDD-LXEZOOAESA-N	C[C@]12CC[C@]3([H])[C@@]4(C)CC[C@@H](O)C[C@@]4([H])C[C@@H](O)[C@@]3([H])[C@]1([H])CC[C@@]2(C(CCC(O)=O)C)[H]	474-25-9,474-24-9		HMDB0000518	C02528	10133
Lipid	Primary Bile Acid Metabolism	cholate	-0.396746	0.205	0.33383	Neg	1.34017	12.0881	BHQCQFFYRZLCQQ-OLRQUHAPSA-N	O[C@H]1[C@@]2([H])[C@]3([H])CC[C@H]([C@H](C)CCC(O)=O)[C@@]3(C)[C@@H](O)C[C@]2([H])[C@@]4(C)CC[C@@H](O)CC4C1	81-25-4		HMDB0000619	C00695	221493
Lipid	Primary Bile Acid Metabolism	glyco-beta-muricholate**	-0.737066	0.0942	0.185149	Neg	1.82046	11.7456	ZQYUKJFJPJDMMR-PRRFOZOMSA-N	CC(C1CCC2C3[C@H]([C@H]([C@@]4(C[C@@H](CC[C@@]4(C3CC[C@]12C)C)O)[H])O)O)CCC(NCC(O)=O)=O
Lipid	Primary Bile Acid Metabolism	glycocholate	-0.173987	0.664	0.777099	Neg	0.444321	13.5603	RFDAIACWWDREDC-FRVQLJSFSA-N	O=C(CNC(CC[C@H]([C@@H]1[C@@]2(C)[C@@H](O)C[C@]3([H])[C@@]4(C)CC[C@@H](O)C[C@@]4([H])C[C@@H](O)[C@@]3([H])[C@]2([H])CC1)C)=O)O	475-31-0,863-57-0	9734	HMDB0000138	C01921	10140
Lipid	Primary Bile Acid Metabolism	glycoursodeoxycholate	0.0360437	0.966	0.986376	Neg	-0.0433395	12.27	GHCZAUBVMUEKKP-XROMFQGDSA-N	[H][C@]1([C@H](C)CCC(NCC(O)=O)=O)CC[C@@]2([H])[C@]3([H])[C@@H](O)C[C@]4([H])C[C@H](O)CC[C@]4(C)[C@@]3([H])CC[C@@]21C	64480-66-6	19973534	HMDB0000708		12310288
Lipid	Primary Bile Acid Metabolism	hyocholate	0.480745	0.166	0.282412	Neg	-1.46227	13.673	DKPMWHFRUGMUKF-OAEKOJLISA-N	C[C@]12CC[C@@H](O)C[C@@]1([H])[C@@H](O)[C@@H](O)C3C2CC[C@@]4(C)C3CCC4C(CCC(O)=O)C	547-75-1	21403098	HMDB0000760	C17649	92805
Lipid	Primary Bile Acid Metabolism	tauro-beta-muricholate	-0.169677	0.315	0.457674	Neg	1.04165	13.8323	XSOLDPYUICCHJX-OEYGYFRSSA-N	O=S(CCNC(CC[C@@H](C)[C@@]1([H])CCC2C3[C@@H](O)[C@@H](O)[C@]4([H])C[C@H](O)CC[C@]4(C)C3CC[C@]12C)=O)(O)=O	25696-60-0	147312	HMDB0000932		121596216,21124703,168408
Lipid	Primary Bile Acid Metabolism	taurochenodeoxycholate	0.0299316	0.865	0.926786	Neg	-0.173242	13.9998	BHTRKEVKTKCXOH-BJLOMENOSA-N	C[C@@]12[C@@]([H])(CC[C@@]2([C@@H](CCC(NCCS(O)(=O)=O)=O)C)[H])[C@@]([C@@H](C[C@]3([H])C[C@H](O)CC4)O)([H])[C@]([C@]34C)([H])CC1	6009-98-9	343282	HMDB0000951	C05465	387316
Lipid	Primary Bile Acid Metabolism	taurochenodeoxycholic acid (7 or 27)-sulfate	1.19226	0.0738	0.154415	Neg	-1.93206	14	WTKQKSAFONWCMW-UHFFFAOYSA-N	CC(C1CCC2C1(C)CCC3C2C(OS(=O)(O)=O)CC4C3(C)CCC(O)C4)CCC(NCCS(=O)(O)=O)=O
Lipid	Primary Bile Acid Metabolism	taurocholate	-0.526751	0.00798	0.0263118	Neg	3.14	12.7604	WBWWGRHZICKQGZ-HGVCTONRSA-N	C[C@@]12[C@@]([H])(CC[C@]2([H])[C@@H](CCC(NCCS(O)(=O)=O)=O)C)[C@@]([C@H](O)C[C@@]3([H])[C@@]4(CC[C@@H](O)C3)C)([H])[C@@]4([H])C[C@@H]1O	145-42-6		HMDB0000036	C05122	6675,46783527
Lipid	Primary Bile Acid Metabolism	taurohyocholate*	0.971989	0.00205	0.00949239	Neg	-3.87684	12.4948	XSOLDPYUICCHJX-QZWOQUDZSA-N	O[C@H]1C(C2[C@](CC[C@H]3O)(C)C(C3)[C@H]1O)C4[C@@](CC2)(C)C([C@H](C)CCC(NCCS(O)(=O)=O)=O)CC4			HMDB0011637	C15516	11954195
Lipid	Primary Bile Acid Metabolism	tauroursodeoxycholate	0.139793	0.344	0.486534	Neg	-0.980741	13.5135	BHTRKEVKTKCXOH-BWIGJTJCSA-N	O=C(NCCS(=O)(O)=O)CC[C@@H](C)C1CC[C@@]2([H])[C@]3([H])[C@@H](O)CC4C[C@H](O)CC[C@]4(C)[C@@]3([H])CC[C@@]21C	14605-22-2	24539842	HMDB0000874		9848818
Lipid	Primary Bile Acid Metabolism	ursodeoxycholate	-0.115299	0.806	0.882397	Neg	0.250938	13.9322	RUDATBOHQWOJDD-UZVSRGJWSA-N	O[C@@H]1[C@@]2([H])[C@]3([H])CC[C@@]([C@@H](CCC(O)=O)C)([H])[C@@]3(C)CC[C@]2([H])[C@@]4(C)CC[C@@H](O)C[C@@]4([H])C1	128-13-2	29131	HMDB0000946	C07880	31401
Lipid	Secondary Bile Acid Metabolism	6beta-hydroxylithocholate	-1.6912	0.000167	0.00138949	Neg	5.17699	13.2562	DGABKXLVXPYZII-RRPBLVJSSA-N	C[C@]1(CC2)[C@](CC[C@@H]1[C@H](C)CCC(O)=O)([H])[C@@](C[C@H]3O)([H])[C@]2([H])[C@](CC4)(C)[C@]3([H])C[C@@H]4O	668-49-5	4446909	HMDB0000811	C15515	5283821
Lipid	Secondary Bile Acid Metabolism	6-oxolithocholate	0.69632	0.0212	0.0578923	Neg	-2.63108	12.6218	JWZBXKZZDYMDCJ-IJPFKRJSSA-N	C[C@H](CCC(O)=O)[C@@]1([H])CC[C@@]2([H])[C@]3([H])CC([C@]4([H])C[C@H](O)CC[C@]4(C)[C@@]3([H])CC[C@]12C)=O	2393-61-5	144621			164960
Lipid	Secondary Bile Acid Metabolism	7-ketodeoxycholate	2.07747	0.00133	0.00687597	Neg	-4.03594	13.4234	RHCPKKNRWFXMAT-RRWYKFPJSA-N	[H][C@]1([C@]2(C)[C@](CC1)([H])[C@]3([H])C(C[C@]4([H])C[C@H](O)CC[C@]4(C)[C@@]3([H])C[C@@H]2O)=O)[C@H](C)CCC(O)=O	911-40-0	163659	HMDB0000391		188292
Lipid	Secondary Bile Acid Metabolism	glycocholenate sulfate*	0.379501	0.226	0.357637	Neg	-1.27141	12.712	HCXZDHWUVRQLGC-UHFFFAOYSA-N	O=S(OC1CCC2(C)C(CCC3C2CCC4(C)C3CCC4C(CCC(NCC(O)=O)=O)C)=C1)(O)=O
Lipid	Secondary Bile Acid Metabolism	hyodeoxycholate	-1.16602	0.00122	0.00652915	Neg	4.04495	13.9113	DGABKXLVXPYZII-YKDYRQSKSA-N	[H][C@@]12C[C@H](O)CC[C@]1(C)[C@]3([H])[C@@]([C@@](CC[C@@H]4[C@@H](CCC(O)=O)C)([H])[C@@]4(C)CC3)([H])C[C@@H]2O	83-49-8	4446908	HMDB0000733	C15517	5283820
Lipid	Secondary Bile Acid Metabolism	taurocholenate sulfate*	-0.200802	0.971	0.987693	Neg	0.0363927	13.9249	OEDITLKCLMKBOM-UHFFFAOYSA-N	O=S(OC1CCC2(C)C(CCC3C2CCC4(C)C3CCC4C(CCC(NCCS(=O)(O)=O)=O)C)=C1)(O)=O
Lipid	Secondary Bile Acid Metabolism	taurodeoxycholate	0.330541	0.29	0.431355	Neg	-1.11857	9.71497	AWDRATDZQPNJFN-RZGBOAIJSA-N	C[C@@]12[C@@]([H])(CC[C@]2([H])[C@@H](CCC(NCCS(O)(=O)=O)=O)C)[C@@](CC[C@@]3([H])[C@@]4(CC[C@@H](O)C3)C)([H])[C@@]4([H])C[C@@H]1O	207737-97-1	2015539	HMDB0000896	C05463	2733768
Lipid	Secondary Bile Acid Metabolism	taurohyodeoxycholic acid	-0.960554	0.00565	0.0206778	Neg	3.33992	12.4011	HMXPOCDLAFAFNT-BHYUGXBJSA-N	C[C@@H]([C@H]1CC[C@H]2[C@@H]3C[C@@H]([C@@H]4C[C@@H](CC[C@@]4([C@H]3CC[C@]12C)C)O)O)CCC(NCCS(=O)(O)=O)=O	38411-85-7	106373	HMDB0000874		12443252
Lipid	Secondary Bile Acid Metabolism	taurolithocholate	0.917557	3.84e-05	0.000449407	Neg	-6.35934	11.8452	QBYUNVOYXHFVKC-OQHFDXPESA-N	C[C@]1(CC2)[C@](CC[C@@H]1[C@H](C)CCC(NCCS(O)(=O)=O)=O)([H])[C@@](CC3)([H])[C@]2([H])[C@](CC4)(C)[C@]3([H])C[C@@H]4O	516-90-5	10150	HMDB0000722	C02592	439763
Lipid	Secondary Bile Acid Metabolism	ursocholate	0.411727	0.774	0.859552	Neg	-0.294309	12.0175	BHQCQFFYRZLCQQ-QQODLWJBSA-N	C[C@@]12[C@](CCC2[C@H](C)CCC(O)=O)([H])[C@]3([H])[C@@H](O)C[C@]4([H])C[C@H](O)CC[C@]4(C)[C@@]3([H])C[C@@H]1O	2955-27-3		HMDB0000917	C17644	122340
Cecal contents
SuperPathway	SubPathway	Metabolites	log2FC	p	p.adj	Platform	statistic	df	INCHIKEY	SMILES	CAS	CHEMSPIDER	HMDB	KEGG	PUBCHEM
Lipid	Primary Bile Acid Metabolism	alpha-muricholate	-1.24536	0.00611	0.0144064	Neg	3.34613	11.5614	DKPMWHFRUGMUKF-QFCFZQQBSA-N	CC(CCC(O)=O)C1CCC2C3[C@H](O)[C@@H](O)[C@]4([H])C[C@H](O)CC[C@]4(C)C3CC[C@@]21C	2393-58-0	2340918	HMDB0000506	C17647	53477700
Lipid	Primary Bile Acid Metabolism	beta-muricholate	-1.06433	0.00698	0.0162585	Neg	3.24716	12.0163	DKPMWHFRUGMUKF-CWNVCPLQSA-N	CC(C1CCC2C3[C@H]([C@H]([C@@]4(C[C@@H](CC[C@@]4(C3CC[C@]12C)C)O)[H])O)O)CCC(O)=O	2393-59-1	2340919	HMDB0000415	C17726	5283853
Lipid	Primary Bile Acid Metabolism	chenodeoxycholic acid sulfate (1)	-0.59987	0.0104	0.0225333	Neg	3.05501	11.4972	WHMOBEGYTDWMIG-BSWAIDMHSA-N	O[C@H]1[C@]2([H])[C@@](CC[C@@]3(C)[C@@]2([H])CC[C@]3([H])[C@H](C)CCC(O)=O)([H])[C@@]4(C)CC[C@@H](OS(=O)(O)=O)C[C@@]4([H])C1			HMDB0002522		21252308
Lipid	Primary Bile Acid Metabolism	chenodeoxycholic acid sulfate (3)	-0.626777	0.36	0.450351	Neg	0.947512	13.8884	WHMOBEGYTDWMIG-BSWAIDMHSA-N	O[C@H]1[C@]2([H])[C@@](CC[C@@]3(C)[C@@]2([H])CC[C@]3([H])[C@H](C)CCC(O)=O)([H])[C@@]4(C)CC[C@@H](OS(=O)(O)=O)C[C@@]4([H])C1			HMDB0002586		21252312
Lipid	Primary Bile Acid Metabolism	cholate	-1.13486	0.128	0.193003	Neg	1.62972	12.5504	BHQCQFFYRZLCQQ-OLRQUHAPSA-N	O[C@H]1[C@@]2([H])[C@]3([H])CC[C@H]([C@H](C)CCC(O)=O)[C@@]3(C)[C@@H](O)C[C@]2([H])[C@@]4(C)CC[C@@H](O)CC4C1	81-25-4		HMDB0000619	C00695	221493
Lipid	Primary Bile Acid Metabolism	cholate sulfate	-0.0330671	0.833	0.876746	Neg	0.214391	13.9419	AUVYDCOKXDDYKR-JTSRDNSZSA-N	OS(OC1CC2C[C@@H](O)[C@@]3([H])[C@]4([H])CC[C@H]([C@H](C)CCC(O)=O)[C@@]4(C)[C@@H](O)C[C@]3([H])[C@@]2(C)CC1)(=O)=O
Lipid	Primary Bile Acid Metabolism	glyco-beta-muricholate**	-2.99708	0.0156	0.0317949	Neg	2.75422	13.8759	ZQYUKJFJPJDMMR-PRRFOZOMSA-N	CC(C1CCC2C3[C@H]([C@H]([C@@]4(C[C@@H](CC[C@@]4(C3CC[C@]12C)C)O)[H])O)O)CCC(NCC(O)=O)=O
Lipid	Primary Bile Acid Metabolism	glycocholate	-2.89562	0.626	0.711835	Neg	0.499177	13.0477	RFDAIACWWDREDC-FRVQLJSFSA-N	O=C(CNC(CC[C@H]([C@@H]1[C@@]2(C)[C@@H](O)C[C@]3([H])[C@@]4(C)CC[C@@H](O)C[C@@]4([H])C[C@@H](O)[C@@]3([H])[C@]2([H])CC1)C)=O)O	475-31-0,863-57-0	9734	HMDB0000138	C01921	10140
Lipid	Primary Bile Acid Metabolism	glycocholate sulfate	-0.84782	0.000469	0.0016835	Neg	5.20015	9.52691	ZXUWKFXQTSOVDY-FTKNGHMZSA-N	OS(OC1C[C@]2([H])[C@@](CC1)(C)[C@](C[C@H](O)[C@]3(C)[C@@H]([C@H](C)CCC(NCC(O)=O)=O)CC[C@]34[H])([H])[C@@]4([H])[C@H](O)C2)(=O)=O
Lipid	Primary Bile Acid Metabolism	hyocholate	-0.287512	0.789	0.843353	Neg	0.272848	13.8913	DKPMWHFRUGMUKF-OAEKOJLISA-N	C[C@]12CC[C@@H](O)C[C@@]1([H])[C@@H](O)[C@@H](O)C3C2CC[C@@]4(C)C3CCC4C(CCC(O)=O)C	547-75-1	21403098	HMDB0000760	C17649	92805
Lipid	Primary Bile Acid Metabolism	taurochenodeoxycholate	-1.51367	0.728	0.793133	Neg	0.355748	11.8956	BHTRKEVKTKCXOH-BJLOMENOSA-N	C[C@@]12[C@@]([H])(CC[C@@]2([C@@H](CCC(NCCS(O)(=O)=O)=O)C)[H])[C@@]([C@@H](C[C@]3([H])C[C@H](O)CC4)O)([H])[C@]([C@]34C)([H])CC1	6009-98-9	343282	HMDB0000951	C05465	387316
Lipid	Primary Bile Acid Metabolism	taurochenodeoxycholic acid (7 or 27)-sulfate	-0.194511	0.912	0.937333	Neg	0.112169	12.9878	WTKQKSAFONWCMW-UHFFFAOYSA-N	CC(C1CCC2C1(C)CCC3C2C(OS(=O)(O)=O)CC4C3(C)CCC(O)C4)CCC(NCCS(=O)(O)=O)=O
Lipid	Primary Bile Acid Metabolism	taurocholate	-4.74828	0.34	0.430935	Neg	0.992288	12.413	WBWWGRHZICKQGZ-HGVCTONRSA-N	C[C@@]12[C@@]([H])(CC[C@]2([H])[C@@H](CCC(NCCS(O)(=O)=O)=O)C)[C@@]([C@H](O)C[C@@]3([H])[C@@]4(CC[C@@H](O)C3)C)([H])[C@@]4([H])C[C@@H]1O	145-42-6		HMDB0000036	C05122	6675,46783527
Lipid	Primary Bile Acid Metabolism	tauroursodeoxycholate	-2.45982	0.0117	0.0245751	Neg	3.07681	10.0188	BHTRKEVKTKCXOH-BWIGJTJCSA-N	O=C(NCCS(=O)(O)=O)CC[C@@H](C)C1CC[C@@]2([H])[C@]3([H])[C@@H](O)CC4C[C@H](O)CC[C@]4(C)[C@@]3([H])CC[C@@]21C	14605-22-2	24539842	HMDB0000874		9848818
Lipid	Primary Bile Acid Metabolism	tauroursodeoxycholic acid sulfate (2)	-0.36878	0.504	0.594176	Neg	0.688134	12.1765	GLVWZDCWCRWVFM-LBSADWJPSA-N	[H][C@@]12[C@@]3(C)CC[C@@H](OS(=O)(O)=O)C[C@@]3([H])C[C@H](O)[C@@]1([H])[C@]4([H])CC[C@]([H])([C@H](C)CCC(NCCS(=O)(O)=O)=O)[C@@]4(C)CC2
Lipid	Secondary Bile Acid Metabolism	12-dehydrocholate	0.28916	0.448	0.542108	Neg	0.780299	13.8893	MIHNUBCEFJLAGN-DMMBONCOSA-N	O=C1C[C@@]([C@](CC2)(C)[C@@]3([H])C[C@@H]2O)([H])[C@]([C@H](O)C3)([H])[C@]4([H])CC[C@@]([C@H](C)CCC(O)=O)([H])[C@]41C	2458-08-4,2458-08-4	85044	HMDB00400		6674
Lipid	Secondary Bile Acid Metabolism	12-ketolithocholate	0.297773	0.146	0.214104	Neg	-1.54378	13.3166	CVNYHSDFZXHMMJ-VPUMZWJWSA-N	O=C1[C@@]([C@]([C@H](C)CCC(O)=O)([H])CC2)(C)[C@]2([H])[C@@]3([H])[C@@](C1)([H])[C@](CC[C@H]4O)(C)[C@](C4)([H])CC3	5130-29-0	2338365	HMDB0000328		3080612
Lipid	Secondary Bile Acid Metabolism	3-dehydrocholate	1.56067	0.0779	0.128322	Neg	-1.90567	13.6729	OEKUSRBIIZNLHZ-YXRVOZSUSA-N	C[C@H](CCC(O)=O)[C@]1([H])CC[C@@]2([H])[C@]3([H])[C@H](O)C[C@]4([H])CC(CC[C@]4(C)[C@@]3([H])C[C@H](O)[C@]12C)=O	2304-89-4	140376	HMDB00502		159655
Lipid	Secondary Bile Acid Metabolism	3-dehydrodeoxycholate	0.74776	0.000186	0.000761413	Neg	-5.79499	9.83536	WMUMZOAFCDOTRW-OVEHVULHSA-N	O[C@@H]1[C@@]([C@]([C@H](C)CCC(O)=O)([H])CC2)(C)[C@]2([H])[C@@]3([H])[C@@](C1)([H])[C@](CCC4=O)(C)[C@](C4)([H])CC3	4185-01-7	141233	HMDB0062742		160738
Lipid	Secondary Bile Acid Metabolism	6beta-hydroxylithocholate	-1.00633	0.0146	0.0300111	Neg	2.96354	9.71024	DGABKXLVXPYZII-RRPBLVJSSA-N	C[C@]1(CC2)[C@](CC[C@@H]1[C@H](C)CCC(O)=O)([H])[C@@](C[C@H]3O)([H])[C@]2([H])[C@](CC4)(C)[C@]3([H])C[C@@H]4O	668-49-5	4446909	HMDB0000811	C15515	5283821
Lipid	Secondary Bile Acid Metabolism	6-oxolithocholate	0.253516	0.609	0.696621	Neg	-0.523862	13.6448	JWZBXKZZDYMDCJ-IJPFKRJSSA-N	C[C@H](CCC(O)=O)[C@@]1([H])CC[C@@]2([H])[C@]3([H])CC([C@]4([H])C[C@H](O)CC[C@]4(C)[C@@]3([H])CC[C@]12C)=O	2393-61-5	144621			164960
Lipid	Secondary Bile Acid Metabolism	7-ketodeoxycholate	-0.482829	0.311	0.401048	Neg	1.0505	13.9942	RHCPKKNRWFXMAT-RRWYKFPJSA-N	[H][C@]1([C@]2(C)[C@](CC1)([H])[C@]3([H])C(C[C@]4([H])C[C@H](O)CC[C@]4(C)[C@@]3([H])C[C@@H]2O)=O)[C@H](C)CCC(O)=O	911-40-0	163659	HMDB0000391		188292
Lipid	Secondary Bile Acid Metabolism	dehydrolithocholate	1.25307	0.000133	0.00056047	Neg	-5.95474	10.1303	KIQFUORWRVZTHT-MRBXEDHFSA-N	C[C@H](CCC(O)=O)[C@]1([H])CC[C@@]2([H])[C@]3([H])CC[C@]4([H])CC(CC[C@]4(C)[C@@]3([H])CC[C@]12C)=O	1553-56-6	140347	HMDB00502		5283906
Lipid	Secondary Bile Acid Metabolism	deoxycholate	-0.984615	0.00944	0.0208286	Neg	3.16827	10.5062	KXGVEGMKQFWNSR-OHAQSFBXSA-N	CC12[C@@]([C@]3([H])CC[C@]4([H])C[C@H](O)CC[C@]4(C)[C@@]3([H])C[C@@H]2O)([H])CC[C@]1([H])[C@]([H])(C)CCC(O)=O	83-44-3	389318	HMDB0000626	C04483	222528,440355
Lipid	Secondary Bile Acid Metabolism	hyodeoxycholate	-1.10411	0.00544	0.013116	Neg	3.69342	8.54003	DGABKXLVXPYZII-YKDYRQSKSA-N	[H][C@@]12C[C@H](O)CC[C@]1(C)[C@]3([H])[C@@]([C@@](CC[C@@H]4[C@@H](CCC(O)=O)C)([H])[C@@]4(C)CC3)([H])C[C@@H]2O	83-49-8	4446908	HMDB0000733	C15517	5283820
Lipid	Secondary Bile Acid Metabolism	isohyodeoxycholate	-0.825335	0.00548	0.0131794	Neg	3.73453	8.22079	DGABKXLVXPYZII-MMTMODRTSA-N	O[C@@H]1[C@@](C2)([H])[C@@](CC[C@@H]2O)(C)[C@]3([H])[C@](C1)([H])[C@@]4([H])[C@@](CC3)(C)[C@]([C@H](C)CCC(O)=O)([H])CC4	570-84-3	4446910	HMDB0000664		5283822
Lipid	Secondary Bile Acid Metabolism	lithocholate	-0.28416	0.143	0.210991	Neg	1.59061	9.77026	SMEROWZSTRWXGI-UHFFFAOYSA-N	O=C(CCC(C(CCC1C2CCC3CC4O)C1(CCC2C3(CC4)C)C)C)O	434-13-9	9519	HMDB0000761	C03990	9903
Lipid	Secondary Bile Acid Metabolism	lithocholic acid sulfate (2)	0.147989	0.351	0.440812	Neg	-1	7	AXDXVEYHEODSPN-HVATVPOCSA-N	[H][C@@]12[C@@]3(C)CC[C@@H](OS(=O)(O)=O)C[C@@]3([H])CC[C@@]1([H])[C@]4([H])CC[C@]([H])([C@H](C)CCC(O)=O)[C@@]4(C)CC2
Lipid	Secondary Bile Acid Metabolism	taurocholenate sulfate*	-2.58222	0.263	0.349456	Neg	1.17657	11.6354	OEDITLKCLMKBOM-UHFFFAOYSA-N	O=S(OC1CCC2(C)C(CCC3C2CCC4(C)C3CCC4C(CCC(NCCS(=O)(O)=O)=O)C)=C1)(O)=O
Lipid	Secondary Bile Acid Metabolism	taurodeoxycholate	-4.15072	0.0362	0.0650923	Neg	2.31758	13.9252	AWDRATDZQPNJFN-RZGBOAIJSA-N	C[C@@]12[C@@]([H])(CC[C@]2([H])[C@@H](CCC(NCCS(O)(=O)=O)=O)C)[C@@](CC[C@@]3([H])[C@@]4(CC[C@@H](O)C3)C)([H])[C@@]4([H])C[C@@H]1O	207737-97-1	2015539	HMDB0000896	C05463	2733768
Lipid	Secondary Bile Acid Metabolism	taurohyodeoxycholic acid	-14.691	0.111	0.171675	Neg	1.70813	13.3316	HMXPOCDLAFAFNT-BHYUGXBJSA-N	C[C@@H]([C@H]1CC[C@H]2[C@@H]3C[C@@H]([C@@H]4C[C@@H](CC[C@@]4([C@H]3CC[C@]12C)C)O)O)CCC(NCCS(=O)(O)=O)=O	38411-85-7	106373	HMDB0000874		12443252
Lipid	Secondary Bile Acid Metabolism	taurolithocholate	-1.57856	0.629	0.714401	Neg	0.494264	13.2837	QBYUNVOYXHFVKC-OQHFDXPESA-N	C[C@]1(CC2)[C@](CC[C@@H]1[C@H](C)CCC(NCCS(O)(=O)=O)=O)([H])[C@@](CC3)([H])[C@]2([H])[C@](CC4)(C)[C@]3([H])C[C@@H]4O	516-90-5	10150	HMDB0000722	C02592	439763
Lipid	Secondary Bile Acid Metabolism	taurolithocholate 3-sulfate	-0.083338	0.351	0.440812	Neg	1	7	HSNPMXROZIQAQD-VUIPEFFGSA-N	C[C@@]([C@]([C@@](CC1)([H])[C@@]2([H])[C@](CC3)(C)[C@]1([H])C[C@@H]3OS(=O)(O)=O)(CC4)[H])(CC2)[C@]4([H])[C@H](C)CCC(NCCS(O)(=O)=O)=O	64936-83-0	389078	HMDB0002580	C03642	440071
Plasma samples
SuperPathway	SubPathway	Metabolites	log2FC	p	p.adj	Platform	statistic	df	INCHIKEY	SMILES	CAS	CHEMSPIDER	HMDB	KEGG	PUBCHEM
Lipid	Primary Bile Acid Metabolism	alpha-muricholate	2.14646	0.597	0.739177	Neg	-0.550002	8.06962	DKPMWHFRUGMUKF-QFCFZQQBSA-N	CC(CCC(O)=O)C1CCC2C3[C@H](O)[C@@H](O)[C@]4([H])C[C@H](O)CC[C@]4(C)C3CC[C@@]21C	2393-58-0	2340918	HMDB0000506	C17647	53477700
Lipid	Primary Bile Acid Metabolism	beta-muricholate	1.64058	0.682	0.809974	Neg	0.418513	12.9787	DKPMWHFRUGMUKF-CWNVCPLQSA-N	CC(C1CCC2C3[C@H]([C@H]([C@@]4(C[C@@H](CC[C@@]4(C3CC[C@]12C)C)O)[H])O)O)CCC(O)=O	2393-59-1	2340919	HMDB0000415	C17726	5283853
Lipid	Primary Bile Acid Metabolism	chenodeoxycholate	2.3093	0.475	0.638555	Neg	-0.744953	9.13246	RUDATBOHQWOJDD-LXEZOOAESA-N	C[C@]12CC[C@]3([H])[C@@]4(C)CC[C@@H](O)C[C@@]4([H])C[C@@H](O)[C@@]3([H])[C@]1([H])CC[C@@]2(C(CCC(O)=O)C)[H]	474-25-9,474-24-9	0	HMDB0000518	C02528	10133
Lipid	Primary Bile Acid Metabolism	cholate	2.83639	0.462	0.625203	Neg	-0.768169	9.05546	BHQCQFFYRZLCQQ-OLRQUHAPSA-N	O[C@H]1[C@@]2([H])[C@]3([H])CC[C@H]([C@H](C)CCC(O)=O)[C@@]3(C)[C@@H](O)C[C@]2([H])[C@@]4(C)CC[C@@H](O)CC4C1	81-25-4	0	HMDB0000619	C00695	221493
Lipid	Primary Bile Acid Metabolism	glyco-beta-muricholate**	0.012218	0.894	0.944105	Neg	-0.136149	13.8271	ZQYUKJFJPJDMMR-PRRFOZOMSA-N	CC(C1CCC2C3[C@H]([C@H]([C@@]4(C[C@@H](CC[C@@]4(C3CC[C@]12C)C)O)[H])O)O)CCC(NCC(O)=O)=O
Lipid	Primary Bile Acid Metabolism	glycocholate	2.18442	0.255	0.428081	Neg	-1.2033	10.6997	RFDAIACWWDREDC-FRVQLJSFSA-N	O=C(CNC(CC[C@H]([C@@H]1[C@@]2(C)[C@@H](O)C[C@]3([H])[C@@]4(C)CC[C@@H](O)C[C@@]4([H])C[C@@H](O)[C@@]3([H])[C@]2([H])CC1)C)=O)O	475-31-0,863-57-0	9734	HMDB0000138	C01921	10140
Lipid	Primary Bile Acid Metabolism	hyocholate	-0.23777	0.331	0.501172	Neg	1.00771	13.7383	DKPMWHFRUGMUKF-OAEKOJLISA-N	C[C@]12CC[C@@H](O)C[C@@]1([H])[C@@H](O)[C@@H](O)C3C2CC[C@@]4(C)C3CCC4C(CCC(O)=O)C	547-75-1	21403098	HMDB0000760	C17649	92805
Lipid	Primary Bile Acid Metabolism	tauro-beta-muricholate	1.48697	0.483	0.645055	Neg	-0.726226	10.5868	XSOLDPYUICCHJX-OEYGYFRSSA-N	O=S(CCNC(CC[C@@H](C)[C@@]1([H])CCC2C3[C@@H](O)[C@@H](O)[C@]4([H])C[C@H](O)CC[C@]4(C)C3CC[C@]12C)=O)(O)=O	25696-60-0	147312	HMDB0000932		121596216,21124703,168408
Lipid	Primary Bile Acid Metabolism	taurochenodeoxycholate	3.72783	0.0506	0.130134	Neg	-2.20484	10.5924	BHTRKEVKTKCXOH-BJLOMENOSA-N	C[C@@]12[C@@]([H])(CC[C@@]2([C@@H](CCC(NCCS(O)(=O)=O)=O)C)[H])[C@@]([C@@H](C[C@]3([H])C[C@H](O)CC4)O)([H])[C@]([C@]34C)([H])CC1	6009-98-9	343282	HMDB0000951	C05465	387316
Lipid	Primary Bile Acid Metabolism	taurocholate	2.2204	0.533	0.682743	Neg	-0.644098	10.6967	WBWWGRHZICKQGZ-HGVCTONRSA-N	C[C@@]12[C@@]([H])(CC[C@]2([H])[C@@H](CCC(NCCS(O)(=O)=O)=O)C)[C@@]([C@H](O)C[C@@]3([H])[C@@]4(CC[C@@H](O)C3)C)([H])[C@@]4([H])C[C@@H]1O	145-42-6		HMDB0000036	C05122	6675,46783527
Lipid	Primary Bile Acid Metabolism	tauroursodeoxycholate	0.101443	0.796	0.883577	Neg	0.263559	12.3939	BHTRKEVKTKCXOH-BWIGJTJCSA-N	O=C(NCCS(=O)(O)=O)CC[C@@H](C)C1CC[C@@]2([H])[C@]3([H])[C@@H](O)CC4C[C@H](O)CC[C@]4(C)[C@@]3([H])CC[C@@]21C	14605-22-2	24539842	HMDB0000874		9848818
Lipid	Primary Bile Acid Metabolism	ursodeoxycholate	1.93584	0.343	0.511731	Neg	-0.992301	10.4702	RUDATBOHQWOJDD-UZVSRGJWSA-N	O[C@@H]1[C@@]2([H])[C@]3([H])CC[C@@]([C@@H](CCC(O)=O)C)([H])[C@@]3(C)CC[C@]2([H])[C@@]4(C)CC[C@@H](O)C[C@@]4([H])C1	128-13-2	29131	HMDB0000946	C07880	31401
Lipid	Secondary Bile Acid Metabolism	12-ketolithocholate	0	NA	NA	Neg	NA	NA	CVNYHSDFZXHMMJ-VPUMZWJWSA-N	O=C1[C@@]([C@]([C@H](C)CCC(O)=O)([H])CC2)(C)[C@]2([H])[C@@]3([H])[C@@](C1)([H])[C@](CC[C@H]4O)(C)[C@](C4)([H])CC3	5130-29-0	2338365	HMDB0000328		3080612
Lipid	Secondary Bile Acid Metabolism	3-dehydrocholate	2.19726	0.481	0.643227	Neg	-0.73464	8.95371	OEKUSRBIIZNLHZ-YXRVOZSUSA-N	C[C@H](CCC(O)=O)[C@]1([H])CC[C@@]2([H])[C@]3([H])[C@H](O)C[C@]4([H])CC(CC[C@]4(C)[C@@]3([H])C[C@H](O)[C@]12C)=O	2304-89-4	140376	HMDB00502		159655
Lipid	Secondary Bile Acid Metabolism	6beta-hydroxylithocholate	0.813446	0.839	0.911451	Neg	-0.207336	12.1706	DGABKXLVXPYZII-RRPBLVJSSA-N	C[C@]1(CC2)[C@](CC[C@@H]1[C@H](C)CCC(O)=O)([H])[C@@](C[C@H]3O)([H])[C@]2([H])[C@](CC4)(C)[C@]3([H])C[C@@H]4O	668-49-5	4446909	HMDB0000811	C15515	5283821
Lipid	Secondary Bile Acid Metabolism	7-ketodeoxycholate	4.71469	0.0457	0.120332	Neg	-2.38966	7.54243	RHCPKKNRWFXMAT-RRWYKFPJSA-N	[H][C@]1([C@]2(C)[C@](CC1)([H])[C@]3([H])C(C[C@]4([H])C[C@H](O)CC[C@]4(C)[C@@]3([H])C[C@@H]2O)=O)[C@H](C)CCC(O)=O	911-40-0	163659	HMDB0000391		188292
Lipid	Secondary Bile Acid Metabolism	deoxycholate	1.10683	0.62	0.752119	Neg	0.512204	9.64725	KXGVEGMKQFWNSR-OHAQSFBXSA-N	CC12[C@@]([C@]3([H])CC[C@]4([H])C[C@H](O)CC[C@]4(C)[C@@]3([H])C[C@@H]2O)([H])CC[C@]1([H])[C@]([H])(C)CCC(O)=O	83-44-3	389318	HMDB0000626	C04483	222528,440355
Lipid	Secondary Bile Acid Metabolism	hyodeoxycholate	1.64257	0.377	0.546357	Neg	-0.926451	9.40703	DGABKXLVXPYZII-YKDYRQSKSA-N	[H][C@@]12C[C@H](O)CC[C@]1(C)[C@]3([H])[C@@]([C@@](CC[C@@H]4[C@@H](CCC(O)=O)C)([H])[C@@]4(C)CC3)([H])C[C@@H]2O	83-49-8	4446908	HMDB0000733	C15517	5283820
Lipid	Secondary Bile Acid Metabolism	taurodeoxycholate	1.59136	0.0733	0.171942	Neg	-1.93665	13.9479	AWDRATDZQPNJFN-RZGBOAIJSA-N	C[C@@]12[C@@]([H])(CC[C@]2([H])[C@@H](CCC(NCCS(O)(=O)=O)=O)C)[C@@](CC[C@@]3([H])[C@@]4(CC[C@@H](O)C3)C)([H])[C@@]4([H])C[C@@H]1O	207737-97-1	2015539	HMDB0000896	C05463	2733768
Lipid	Secondary Bile Acid Metabolism	taurohyodeoxycholic acid	-1.19806	0.0995	0.210354	Neg	1.76766	13.5924	HMXPOCDLAFAFNT-BHYUGXBJSA-N	C[C@@H]([C@H]1CC[C@H]2[C@@H]3C[C@@H]([C@@H]4C[C@@H](CC[C@@]4([C@H]3CC[C@]12C)C)O)O)CCC(NCCS(=O)(O)=O)=O	38411-85-7	106373	HMDB0000874		12443252
Lipid	Secondary Bile Acid Metabolism	taurolithocholate	1.42265	0.106	0.219095	Neg	-1.85256	7	QBYUNVOYXHFVKC-OQHFDXPESA-N	C[C@]1(CC2)[C@](CC[C@@H]1[C@H](C)CCC(NCCS(O)(=O)=O)=O)([H])[C@@](CC3)([H])[C@]2([H])[C@](CC4)(C)[C@]3([H])C[C@@H]4O	516-90-5	10150	HMDB0000722	C02592	439763
Lipid	Secondary Bile Acid Metabolism	ursocholate	3.26085	0.0907	0.200926	Neg	-1.85011	11.2635	BHQCQFFYRZLCQQ-QQODLWJBSA-N	C[C@@]12[C@](CCC2[C@H](C)CCC(O)=O)([H])[C@]3([H])[C@@H](O)C[C@]4([H])C[C@H](O)CC[C@]4(C)[C@@]3([H])C[C@@H]1O	2955-27-3		HMDB0000917	C17644	122340
		*	Indicates a compound that has not been confirmed based on a standard, but Metabolon team are confident in its identity.
		**	Indicates a compound for which a standard is not available, but Metabolon team are reasonably confident in its identity or the information provided.
		(#)	Indicates a compound that is a structural isomer of another compound in the Metabolon spectral library.

## Sheet: Table S3
Supplementary Table S3. DEGs associated with bile acid metabolism from RNA-seq analysis in Bean vs. Control.					Bean vs Control
Molecule Name	Synonym(s)	Entrez Gene Name	Ensembl/Gene Symbol - mouse (Entrez Gene)	Maximum TPM between groups	Expr Log Ratio	Expr Fold Change	Expr p-value	Expr False Discovery Rate (q-value)	Entrez Gene ID for Human	Entrez Gene ID for Mouse	Entrez Gene ID for Rat
Acox2	acyl-CoA oxidase 2,acyl-Coenzyme A oxidase 2, branched chain,BCOX,BRCACOX,BRCOX,CBAS6,THCCox,Trihydroxycoprostanoyl-CoA Oxidase	acyl-CoA oxidase 2	ENSMUSG00000021751	125.81	0.15	1.11	0.000784	0.00687	8309	93732	252898
Akr1d1	3o5bred,5 beta-reductase,5 β R,5 β-reductase,aldo-keto reductase family 1 member D1,aldo-keto reductase family 1, member D1,CBAS2,delta 4-3-KETOSEROID-5-beta-REDUCTASE,Delta(4)-3-oxosteroid 5-beta-reductase,SRD5B1,δ 4-3-KETOSEROID-5-β-REDUCTASE,δ(4)-3-oxosteroid 5-β-reductase	aldo-keto reductase family 1 member D1	ENSMUSG00000038641	129.78	0.04	1.03	0.59	0.77	6718	208665	192242
Amacr	2-Methylacyl-CoA Racemase,alpha-methylacyl-CoA racemase,AMACRD,CBAS4,Da1-8,Macr1,Marc1,P504S,RACE,RM,α-methylacyl-CoA racemase	alpha-methylacyl-CoA racemase	ENSMUSG00000022244	96.72	0.33	1.26	1.67e-11	1.57e-09	23600	17117	25284
Baat	BACAT,BACD1,BAT,bile acid-CoA:amino acid N-acyltransferase,bile acid-Coenzyme A: amino acid N-acyltransferase,glycine N-choloyltransferase,HCHO,kan-1,Nat	bile acid-CoA:amino acid N-acyltransferase	ENSMUSG00000039653	209.52	0.39	1.31	6.46e-13	8.13e-11	570	12012	29725
Cyp27a1	1300013A03Rik,C27 HYDROXYLASE,C27/25,CP27,CTX,CYP27,Cyp27 alpha,Cyp27 α,cytochrome P450 family 27 subfamily A member 1,cytochrome P450, family 27, subfamily a, polypeptide 1,P450C27,Sterol 27-Hydroxylase,α conotoxin mi	cytochrome P450 family 27 subfamily A member 1	ENSMUSG00000026170	353.62	0.37	1.29	2.49e-08	1.04e-06	1593	104086	301517
Cyp2a12/Cyp2a22	Cyp2a,Cyp2a12,Cyp2a2,CYP2A21,Cyp2a22,cytochrome P450, family 2, subfamily a, polypeptide 12,cytochrome P450, family 2, subfamily a, polypeptide 2,cytochrome P450, family 2, subfamily a, polypeptide 22,EG233005,P450 RLM2,RATCYP2A21,Steroid Cytochrome p450 7-alpha Hydroxylase,Steroid Cytochrome p450 7-α Hydroxylase	cytochrome P450, family 2, subfamily a, polypeptide 12	ENSMUSG00000060407	660.98	0.17	1.13	0.0039	0.02		13085|233005	24895
Cyp2b10	Cyp2b,Cyp2b1,Cyp2b2,Cyp2b20,Cyp2b20/10,Cyp2b6,Cyp450e,Cypbe,Cype,CYPIIB2,Cytochrome P450, 2b19,cytochrome P450, family 2, subfamily b, polypeptide 1,cytochrome P450, family 2, subfamily b, polypeptide 10,cytochrome P450, family 2, subfamily b, polypeptide 2,LOC361523,p16,P450iib1	cytochrome P450, family 2, subfamily b, polypeptide 10	ENSMUSG00000030483	14.07	0.68	1.6	0.00786	0.04		13088	24300|361523
Cyp2c70	Cyp2c22,CYPIIC70,Cytochrome p450 p-450Md,cytochrome P450, family 2, subfamily c, polypeptide 22,cytochrome P450, family 2, subfamily c, polypeptide 70,P-450Md	cytochrome P450, family 2, subfamily c, polypeptide 70	ENSMUSG00000060613	292.21	-0.03	-1.02	0.76	0.88		226105	171518
Cyp39a1	cytochrome P450 family 39 subfamily A member 1,cytochrome P450, family 39, subfamily a, polypeptide 1,mCYP39A1	cytochrome P450 family 39 subfamily A member 1	ENSMUSG00000023963	14.88	0.21	1.16	0.02	0.07	51302	56050	301264
Cyp3a11	AABR07035343.1,cDEX,CYP,Cyp3a,Cyp3a1,Cyp3a16,Cyp3a2,Cyp3a23,Cyp3a23-3a1,Cyp3a23/3a1,Cyp3a3,Cyp3a4,Cyp3a41,Cyp3a41a,Cyp3a41b,Cyp3a44,cytochrome P450, family 3, subfamily a, polypeptide 11,cytochrome P450, family 3, subfamily a, polypeptide 16,cytochrome P450, family 3, subfamily a, polypeptide 23-polypeptide 1,cytochrome P450, family 3, subfamily a, polypeptide 41A,cytochrome P450, family 3, subfa…	cytochrome P450, family 3, subfamily a, polypeptide 11	ENSMUSG00000056035	2987.75	0.98	1.98	5.63e-19	2.41e-16		13112|13114|53973|337924|100041375	25642
Cyp7a1	7-α Hydroxylase,C7 α h,CHAP,cholesterol 7alpha-hydroxylase,Cholesterol hydroxylase 7 α,Cholesterol7 α Hydroxylase,CP7A,CYP7,CYP7A,CYP7S1,CYPVII,CYPVIIc,cytochrome P450 family 7 subfamily A member 1,cytochrome P450, family 7, subfamily a, polypeptide 1	cytochrome P450 family 7 subfamily A member 1	ENSMUSG00000028240	38.55	1.06	2.09	1.1e-11	1.09e-09	1581	13122	25428
Cyp7b1	CBAS3,Cholesterol 7 beta-hydroxylase,Cholesterol 7 β-hydroxylase,CP7B,cytochrome P450 family 7 subfamily B member 1,cytochrome P450, family 7, subfamily b, polypeptide 1,D3Ertd552e,hct-1,Oxysterol 7alpha-Hydroxylase,SPG5A	cytochrome P450 family 7 subfamily B member 1	ENSMUSG00000039519	56.59	1.14	2.2	2.23e-15	5.39e-13	9420	13123	25429
Cyp8b1	CP8B,CYP12,CYP8B,CYPVIIIB1,cytochrome P450 family 8 subfamily B member 1,cytochrome P450, family 8, subfamily b, polypeptide 1,Sterol 12-α hydroxylase	cytochrome P450 family 8 subfamily B member 1	ENSMUSG00000050445	429.69	-0.09	-1.07	0.4	0.62	1582	13124	81924
Hsd17b4	17 beta Hydroxy Steroid Dehydrogenase Isoform 4,17 β Hydroxy Steroid Dehydrogenase Isoform 4,17-beta HSD4,17-beta-HSD,17-β HSD4,17-β-HSD,17[b]-HSD,Bifunctional,D-bifunctional,DBP,HD,hydroxysteroid (17-beta) dehydrogenase 4,hydroxysteroid (17-β) dehydrogenase 4,hydroxysteroid 17-beta dehydrogenase 4,hydroxysteroid 17-β dehydrogenase 4,MFE-2,MFP-2,MPF-2,NS1-I,perMFE-2,Peroxisomal bifunctional,Perox…	hydroxysteroid 17-beta dehydrogenase 4	ENSMUSG00000024507	386.3	0.02	1.02	0.67	0.83	3295	15488	79244
Hsd3b7	C(27)-3beta-HSD,C27-3beta-HSD,CBAS1,Cca2,hydroxy-delta-5-steroid dehydrogenase, 3 beta- and steroid delta-isomerase 7,hydroxy-δ-5-steroid dehydrogenase, 3 β- and steroid δ-isomerase 7,PFIC4,SDR11E3	hydroxy-delta-5-steroid dehydrogenase, 3 beta- and steroid delta-isomerase 7	ENSMUSG00000042289	408.37	0.07	1.05	0.26	0.48	80270	101502	246211
Scp2	C76618,mThiol,NLTP,NSL-TP,NSLIPTR,SCOX,Scp,SCP-CHI,SCP-X,sterol carrier protein 2,sterol carrier protein 2, liver	sterol carrier protein 2	ENSMUSG00000028603	2160.66	-0.08	-1.05	0.2	0.41	6342	20280	25541
Slc27a5	ACSB,ACSVL6,BACS,BAL,Bile Acid-Coa Synthetase,FACVL3,FATP-5,Fatty Acid-Coa Ligase,LOC79111,Rbal,rBAL-1,solute carrier family 27 (fatty acid transporter), member 5,solute carrier family 27 member 5,VLACSR,VLCS-H2	solute carrier family 27 member 5	ENSMUSG00000030382	671.15	0.23	1.17	0.000433	0.00425	10998	26459	79111
Sult2a2	C730007P19Rik,mSTa2,ST,ST2A2,Sth2,sulfotransferase family 2A, dehydroepiandrosterone (DHEA)-preferring, member 2,sulphotransferase family 2A, dehydroepiandrosterone (DHEA)-preferring, member 2	sulfotransferase family 2A, dehydroepiandrosterone (DHEA)-preferring, member 2	ENSMUSG00000070811	273.42	0.16	1.12	0.12	0.3		100043194
Sult2a8	2810007J24Rik,L-STL,mL-STL,sulfotransferase family 2A, dehydroepiandrosterone (DHEA)-preferring, member 8,sulphotransferase family 2A, dehydroepiandrosterone (DHEA)-preferring, member 8,Sult1	sulfotransferase family 2A, dehydroepiandrosterone (DHEA)-preferring, member 8	ENSMUSG00000030378	229.28	1.02	2.02	8.52e-15	1.75e-12		76971
Sult2a1	BAST I,DST,EG434121,EG434264,EG629219,Gm15438,Gm5584,Gm6955,Gm6957,Hsta,Hydroxysteroid Sulfotransferase,Hydroxysteroid sulphotransferase,LOC100360672,LOC100364224,mSTa1,RATSMP2A,RATSMP2B,SMP-2,Smp2a,ST-41,St2,ST2A1,ST2A2,ST2A6,STa,Std,Sth1,Sth2,sulfotransferase family 2A member 1,sulfotransferase family 2A, dehydroepiandrosterone (DHEA)-preferring, member 1,sulfotransferase family 2A, dehydroepia…	sulfotransferase family 2A, dehydroepiandrosterone (DHEA)-preferring, member 1	ENSMUSG00000078798	185.55	0.58	1.49	4.71e-07	1.38e-05		20859|434121|434264|629203|629219	24902|24912|361510
© 2000-2025 QIAGEN. All rights reserved.

## Sheet: Table S4
Supplementary Table S4. ANCOM-BC results in Bean vs. Control with bile acid-metabolizing bacteria.	Log-Fold Change (LFC)		p-Values		q-Values: FDR-Corrected p-Values		Standard Error		W-Scores: LOG-Fold Change divided by the Standard Error
GreenGenes2 Taxonomy (collapsed by Genus)	(Intercept)	Bean vs. Control	(Intercept)	Bean vs. Control	(Intercept)	Bean vs. Control	(Intercept)	Bean vs. Control	(Intercept)	Bean vs. Control
d__Bacteria;p__Actinomycetota;c__Actinomycetes;o__Actinomycetales;f__Bifidobacteriaceae;g__Bifidobacterium_388775	5.63422	-3.41727	0	1.6318e-36	0	2.85565e-35	0.114182	0.270775	49.3441	-12.6203
d__Bacteria;p__Actinomycetota;c__Coriobacteriia;o__Coriobacteriales;f__Eggerthellaceae;g__Adlercreutzia_A_404257	0.199565	-0.944972	0.439184	0.000298489	0.480357	0.000666837	0.257978	0.261287	0.773572	-3.61661
d__Bacteria;p__Actinomycetota;c__Coriobacteriia;o__Coriobacteriales;f__Eggerthellaceae;g__Enterorhabdus	-0.548586	0.017012	0.000625478	0.936793	0.000899659	0.936793	0.16039	0.214529	-3.42032	0.079302
d__Bacteria;p__Bacillota_A_368345;c__Clostridia_258483;o__Clostridiales;f__Clostridiaceae_222000;g__Clostridium_T	5.37753	-5.30837	0	1.44155e-91	0	3.78408e-90	0.097258	0.261569	55.2917	-20.2944
d__Bacteria;p__Bacillota_A_368345;c__Clostridia_258483;o__Lachnospirales;f__Lachnospiraceae;g__Clostridium_AP_143938	1.73787	-2.48327	1.59073e-05	8.54659e-10	2.42068e-05	3.4313e-09	0.402682	0.404809	4.31573	-6.13443
d__Bacteria;p__Bacillota_A_368345;c__Clostridia_258483;o__Lachnospirales;f__Lachnospiraceae;g__Enterocloster	-0.58792	3.32009	0.00207025	3.60073e-13	0.00286022	1.89038e-12	0.190885	0.456697	-3.07997	7.26978
d__Bacteria;p__Bacillota_A_368345;c__Clostridia_258483;o__Lachnospirales;f__Lachnospiraceae;g__Eubacterium_F	-0.680539	1.68122	4.34294e-12	0.000190323	8.29107e-12	0.000434432	0.098265	0.450544	-6.92555	3.73153
d__Bacteria;p__Bacillota_A_368345;c__Clostridia_258483;o__Lachnospirales;f__Lachnospiraceae;g__Eubacterium_G_180878	-0.784511	0.119576	8.8808e-58	0.119718	2.11928e-57	0.167606	0.048963	0.07685	-16.0226	1.55596
d__Bacteria;p__Bacillota_A_368345;c__Clostridia_258483;o__Lachnospirales;f__Lachnospiraceae;g__Eubacterium_J	0.06768	0.73289	0.814724	0.12642	0.830543	0.17466	0.288815	0.479523	0.234337	1.52837
d__Bacteria;p__Bacillota_A_368345;c__Clostridia_258483;o__Lachnospirales;f__Lachnospiraceae;g__Lachnoclostridium_B	-0.56541	-0.076025	0.000317503	0.686488	0.000463025	0.750846	0.157033	0.188356	-3.60058	-0.403626
d__Bacteria;p__Bacillota_A_368345;c__Clostridia_258483;o__Lachnospirales;f__Lachnospiraceae;g__Lachnospira	-0.784511	1.42985	8.8808e-58	0.00123843	2.11928e-57	0.00250068	0.048963	0.442694	-16.0226	3.22988
d__Bacteria;p__Bacillota_A_368345;c__Clostridia_258483;o__Lachnospirales;f__Lachnospiraceae;g__Roseburia_B	2.6766	-2.21475	1.00298e-91	5.54865e-12	3.63147e-91	2.53308e-11	0.131773	0.321407	20.3122	-6.89078
d__Bacteria;p__Bacillota_A_368345;c__Clostridia_258483;o__Lachnospirales;f__Lachnospiraceae;g__Ruminococcus_B	2.46425	-1.49601	2.40917e-23	0.000407194	4.96006e-23	0.00087256	0.24755	0.423154	9.95455	-3.53538
d__Bacteria;p__Bacillota_A_368345;c__Clostridia_258483;o__Lachnospirales;f__Lachnospiraceae;g__Schaedlerella	2.74974	-3.40556	1.11051e-129	3.38775e-121	4.31863e-129	1.18571e-119	0.113491	0.145475	24.2286	-23.4099
d__Bacteria;p__Bacillota_A_368345;c__Clostridia_258483;o__Lachnospirales;f__Lachnospiraceae;g__Sporofaciens	3.22814	-2.92395	4.05036e-45	9.51632e-14	9.24538e-45	5.25902e-13	0.22902	0.392611	14.0955	-7.44745
d__Bacteria;p__Bacillota_A_368345;c__Clostridia_258483;o__Oscillospirales;f__Acutalibacteraceae;g__Eubacterium_R	0.416355	-1.16176	0.42106	0.0252292	0.465382	0.0383923	0.517479	0.519136	0.804584	-2.23787
d__Bacteria;p__Bacillota_A_368345;c__Clostridia_258483;o__Oscillospirales;f__Ruminococcaceae;__	-0.50459	-0.240817	0.00179943	0.149006	0.00255325	0.20319	0.161651	0.16688	-3.12148	-1.44305
d__Bacteria;p__Bacillota_A_368345;c__Clostridia_258483;o__Oscillospirales;f__Ruminococcaceae;g__Anaerotruncus	3.28474	-3.28941	2.99918e-179	6.33122e-29	1.49959e-178	9.49684e-28	0.115062	0.294725	28.5477	-11.1609
d__Bacteria;p__Bacillota_A_368345;c__Clostridia_258483;o__Peptostreptococcales;f__Anaerovoracaceae;g__Emergencia	1.53355	-0.039527	6.28545e-23	0.899833	1.24523e-22	0.908485	0.155553	0.314025	9.85871	-0.125872
d__Bacteria;p__Bacillota_I;c__Bacilli_A;o__Erysipelotrichales;f__Coprobacillaceae;g__Thomasclavelia	3.24585	-2.44365	3.98663e-90	5.75512e-17	1.39532e-89	4.02859e-16	0.16124	0.291948	20.1305	-8.37014
d__Bacteria;p__Bacillota_I;c__Bacilli_A;o__Erysipelotrichales;f__Erysipelotrichaceae;g__Faecalibaculum	6.54194	-1.80175	0	3.31857e-20	0	3.16772e-19	0.147075	0.19567	44.4803	-9.20813
d__Bacteria;p__Bacillota_I;c__Bacilli_A;o__Exiguobacterales;f__Exiguobacteraceae;g__Exiguobacterium_A	-0.669382	-0.021095	7.56935e-09	0.874313	1.2819e-08	0.900029	0.115855	0.133356	-5.77778	-0.158182
d__Bacteria;p__Bacillota_I;c__Bacilli_A;o__Lactobacillales;f__Enterococcaceae;__	-0.295615	-0.449792	0.0961243	0.0136803	0.118742	0.021124	0.177659	0.182431	-1.66394	-2.46555
d__Bacteria;p__Bacillota_I;c__Bacilli_A;o__Lactobacillales;f__Lactobacillaceae;g__Lactobacillus	5.28458	-3.22974	1.85124e-304	4.80299e-18	1.29587e-303	3.60224e-17	0.14169	0.373038	37.2968	-8.65796
d__Bacteria;p__Bacillota_I;c__Bacilli_A;o__Lactobacillales;f__Streptococcaceae;g__Lactococcus_A_346120	3.48482	-3.76852	9.83148e-50	6.43492e-41	2.29401e-49	1.35133e-39	0.235035	0.28133	14.8268	-13.3954
d__Bacteria;p__Bacillota_I;c__Bacilli_A;o__Lactobacillales;f__Streptococcaceae;g__Streptococcus	0.568937	-1.31434	0.0127136	1.48157e-08	0.0166866	5.1855e-08	0.228333	0.232065	2.49169	-5.66368
d__Bacteria;p__Bacillota_I;c__Bacilli_A;o__Staphylococcales;f__Staphylococcaceae;g__Staphylococcus	-0.715196	-0.030211	1.36787e-25	0.705622	2.87252e-25	0.756023	0.068397	0.079977	-10.4565	-0.377743
d__Bacteria;p__Bacteroidota;c__Bacteroidia;o__Bacteroidales;f__Bacteroidaceae;g__Bacteroides_H_857956	6.24423	1.08859	1.93348e-232	3.1201e-07	1.19421e-231	9.92758e-07	0.191821	0.21278	32.5524	5.11604
d__Bacteria;p__Bacteroidota;c__Bacteroidia;o__Bacteroidales;f__Bacteroidaceae;g__Prevotella	-0.784511	0.330698	8.8808e-58	0.24931	2.11928e-57	0.319238	0.048963	0.287058	-16.0226	1.15203
d__Bacteria;p__Bacteroidota;c__Bacteroidia;o__Bacteroidales;f__Rikenellaceae;g__Alistipes_A_871400	6.04652	1.76196	0	1.39051e-22	0	1.46004e-21	0.135291	0.180185	44.6927	9.77865
d__Bacteria;p__Bacteroidota;c__Bacteroidia;o__Bacteroidales;f__Rikenellaceae;g__Alistipes_A_871404	-0.340642	-0.404765	0.123918	0.0723465	0.149557	0.10406	0.221407	0.225253	-1.53853	-1.79693
d__Bacteria;p__Bacteroidota;c__Bacteroidia;o__Bacteroidales;f__Tannerellaceae;g__Parabacteroides_B_862066	0.853258	-1.59867	0.171011	0.0104902	0.201754	0.0169456	0.623288	0.624664	1.36896	-2.55924
d__Bacteria;p__Pseudomonadota;c__Gammaproteobacteria;o__Burkholderiales;f__Burkholderiaceae_A_595427;g__Parasutterella_564865	5.53194	0.599337	2.80875e-168	0.00484132	1.28226e-167	0.00833343	0.200072	0.212726	27.6498	2.81741
d__Bacteria;p__Pseudomonadota;c__Gammaproteobacteria;o__Enterobacterales_737866;f__Enterobacteriaceae_A_725029;__	-0.784511	0.128692	8.8808e-58	0.214155	2.11928e-57	0.284637	0.048963	0.103598	-16.0226	1.24222

## Sheet: Table S5
Supplementary Table S5. DRAM results in Bean vs. Control with bile acid-metabolizing genes.
Group	Taxon	CDS	fasta	rank	ko_id	kegg_hit	peptidase_id	peptidase_family	peptidase_hit	peptidase_RBH	peptidase_identity	peptidase_bitScore	peptidase_eVal	pfam_hits	cazy_ids	cazy_hits	cazy_subfam_ec	cazy_best_hit	heme_regulatory_motif_count
Bean	d__Bacteria;p__Bacteroidota;c__Bacteroidia;o__Bacteroidales;f__Muribaculaceae;g__Paramuribaculum;s__Paramuribaculum sp910588065	Bin.006.fasta_MQ_assembly_MERGED_BEAN.RAST.CDS.1984	Bin.006.fasta_MQ_assembly_MERGED_BEAN.RAST	C	K00076	7-alpha-hydroxysteroid dehydrogenase [EC:1.1.1.159]								Enoyl-(Acyl carrier protein) reductase [PF13561.9]; short chain dehydrogenase [PF00106.28]					0
Bean	d__Bacteria;p__Bacteroidota;c__Bacteroidia;o__Bacteroidales;f__Muribaculaceae;g__Duncaniella;s__Duncaniella sp910578515	Bin.044.fasta_MQ_assembly_MERGED_BEAN.RAST.CDS.138	Bin.044.fasta_MQ_assembly_MERGED_BEAN.RAST	C	K00076	7-alpha-hydroxysteroid dehydrogenase [EC:1.1.1.159]								Enoyl-(Acyl carrier protein) reductase [PF13561.9]; short chain dehydrogenase [PF00106.28]					0
Bean	d__Bacteria;p__Bacteroidota;c__Bacteroidia;o__Bacteroidales;f__Muribaculaceae;g__Muribaculum;s__Muribaculum gordoncarteri	Bin.052.fasta_MQ_assembly_MERGED_BEAN.RAST.CDS.895	Bin.052.fasta_MQ_assembly_MERGED_BEAN.RAST	C	K00076	7-alpha-hydroxysteroid dehydrogenase [EC:1.1.1.159]								Enoyl-(Acyl carrier protein) reductase [PF13561.9]; short chain dehydrogenase [PF00106.28]					0
Bean	d__Bacteria;p__Bacteroidota;c__Bacteroidia;o__Bacteroidales;f__Muribaculaceae;g__CAG-873;s__CAG-873 sp002490635	Bin.053.fasta_MQ_assembly_MERGED_BEAN.RAST.CDS.1189	Bin.053.fasta_MQ_assembly_MERGED_BEAN.RAST	C	K00076	7-alpha-hydroxysteroid dehydrogenase [EC:1.1.1.159]								Enoyl-(Acyl carrier protein) reductase [PF13561.9]; short chain dehydrogenase [PF00106.28]; S-adenosyl-L-homocysteine hydrolase, NAD binding domain [PF00670.24]					0
Bean	d__Bacteria;p__Bacteroidota;c__Bacteroidia;o__Bacteroidales;f__Muribaculaceae;g__CAG-485;s__CAG-485 sp002361215	Bin.057.fasta_MQ_assembly_MERGED_BEAN.RAST.CDS.1200	Bin.057.fasta_MQ_assembly_MERGED_BEAN.RAST	C	K00076	7-alpha-hydroxysteroid dehydrogenase [EC:1.1.1.159]								Enoyl-(Acyl carrier protein) reductase [PF13561.9]; short chain dehydrogenase [PF00106.28]; S-adenosyl-L-homocysteine hydrolase, NAD binding domain [PF00670.24]					0
Bean	d__Bacteria;p__Bacteroidota;c__Bacteroidia;o__Bacteroidales;f__Muribaculaceae;g__Duncaniella;s__Duncaniella sp910587515	Bin.062.fasta_MQ_assembly_MERGED_BEAN.RAST.CDS.938	Bin.062.fasta_MQ_assembly_MERGED_BEAN.RAST	C	K00076	7-alpha-hydroxysteroid dehydrogenase [EC:1.1.1.159]								Enoyl-(Acyl carrier protein) reductase [PF13561.9]; short chain dehydrogenase [PF00106.28]					0
Bean	d__Bacteria;p__Bacteroidota;c__Bacteroidia;o__Bacteroidales;f__Muribaculaceae;g__CAG-873;s__CAG-873 sp009775535	Bin.067.fasta_MQ_assembly_MERGED_BEAN.RAST.CDS.1122	Bin.067.fasta_MQ_assembly_MERGED_BEAN.RAST	C	K00076	7-alpha-hydroxysteroid dehydrogenase [EC:1.1.1.159]								Enoyl-(Acyl carrier protein) reductase [PF13561.9]; short chain dehydrogenase [PF00106.28]; KR domain [PF08659.13]					0
Bean	d__Bacteria;p__Bacteroidota;c__Bacteroidia;o__Bacteroidales;f__Muribaculaceae;g__Paramuribaculum;s__Paramuribaculum sp910579675	Bin.079.fasta_MQ_assembly_MERGED_BEAN.RAST.CDS.210	Bin.079.fasta_MQ_assembly_MERGED_BEAN.RAST	C	K00076	7-alpha-hydroxysteroid dehydrogenase [EC:1.1.1.159]								Enoyl-(Acyl carrier protein) reductase [PF13561.9]; short chain dehydrogenase [PF00106.28]					0
Bean	d__Bacteria;p__Bacteroidota;c__Bacteroidia;o__Bacteroidales;f__Muribaculaceae;g__CAG-485;s__CAG-485 sp009775375	Bin.085.fasta_MQ_assembly_MERGED_BEAN.RAST.CDS.1759	Bin.085.fasta_MQ_assembly_MERGED_BEAN.RAST	C	K00076	7-alpha-hydroxysteroid dehydrogenase [EC:1.1.1.159]								Enoyl-(Acyl carrier protein) reductase [PF13561.9]; short chain dehydrogenase [PF00106.28]					0
Bean	d__Bacteria;p__Bacillota_A;c__Clostridia;o__Lachnospirales;f__Lachnospiraceae;g__UBA3282;s__UBA3282 sp910575775	Bin.010.fasta_MQ_assembly_MERGED_BEAN.RAST.CDS.834	Bin.010.fasta_MQ_assembly_MERGED_BEAN.RAST	C	K01442	choloylglycine hydrolase [EC:3.5.1.24]	MER0913832	C59	MER0913832 - family C59 unassigned peptidases () [C59.UPW]#C59#{peptidase unit: 2-305}~source R9JAT6~	TRUE	0.781	487	4.657e-154	Linear amide C-N hydrolases, choloylglycine hydrolase family [PF02275.21]					0
Bean	d__Bacteria;p__Bacillota;c__Bacilli;o__Lactobacillales;f__Lactobacillaceae;g__Lactobacillus;s__Lactobacillus johnsonii	Bin.011.fasta_MQ_assembly_MERGED_BEAN.RAST.CDS.359	Bin.011.fasta_MQ_assembly_MERGED_BEAN.RAST	C	K01442	choloylglycine hydrolase [EC:3.5.1.24]	MER0041977	C59	MER0041977 - choloylglycine hydrolase (Lactobacillus johnsonii) [C59.951]#C59#{peptidase unit: 1-325}~source NP_965003-1~	TRUE	0.97	666	3.542e-216	Linear amide C-N hydrolases, choloylglycine hydrolase family [PF02275.21]					0
Bean	d__Bacteria;p__Bacillota;c__Bacilli;o__Lactobacillales;f__Lactobacillaceae;g__Lactobacillus;s__Lactobacillus johnsonii	Bin.011.fasta_MQ_assembly_MERGED_BEAN.RAST.CDS.1706	Bin.011.fasta_MQ_assembly_MERGED_BEAN.RAST	C	K01442	choloylglycine hydrolase [EC:3.5.1.24]	MER0020185	C59	MER0020185 - choloylglycine hydrolase (Lactobacillus johnsonii) [C59.951]#C59#{peptidase unit: 1-326}~source Q74IV4~	TRUE	0.983	678	2.907e-220	Linear amide C-N hydrolases, choloylglycine hydrolase family [PF02275.21]					0
Bean	d__Bacteria;p__Bacillota_A;c__Clostridia;o__Lachnospirales;f__Lachnospiraceae;g__Eubacterium_F;s__Eubacterium_F sp910574015	Bin.012.fasta_MQ_assembly_MERGED_BEAN.RAST.CDS.586	Bin.012.fasta_MQ_assembly_MERGED_BEAN.RAST	C	K01442	choloylglycine hydrolase [EC:3.5.1.24]	MER0168945	C59	MER0168945 - choloylglycine hydrolase (Ruminococcus lactaris) [C59.951]#C59#{peptidase unit: 1-327}~source ZP_03167175~	TRUE	0.77	515	9.065e-164	Linear amide C-N hydrolases, choloylglycine hydrolase family [PF02275.21]					0
Bean	d__Bacteria;p__Bacillota_A;c__Clostridia;o__Lachnospirales;f__Lachnospiraceae;g__Acetatifactor;s__Acetatifactor sp011959105	Bin.013.fasta_MQ_assembly_MERGED_BEAN.RAST.CDS.18	Bin.013.fasta_MQ_assembly_MERGED_BEAN.RAST	C	K01442	choloylglycine hydrolase [EC:3.5.1.24]	MER0330042	C59	MER0330042 - choloylglycine hydrolase (Marvinbryantia formatexigens) [C59.951]#C59#{peptidase unit: 2-324}~source ZP_05347324~	TRUE	0.751	494	2.015e-156	Linear amide C-N hydrolases, choloylglycine hydrolase family [PF02275.21]					0
Bean	d__Bacteria;p__Bacillota_A;c__Clostridia;o__Lachnospirales;f__Lachnospiraceae;g__UBA2882;s__UBA2882 sp910574745	Bin.017.fasta_MQ_assembly_MERGED_BEAN.RAST.CDS.2297	Bin.017.fasta_MQ_assembly_MERGED_BEAN.RAST	C	K01442	choloylglycine hydrolase [EC:3.5.1.24]	MER0913797	C59	MER0913797 - family C59 unassigned peptidases (Clostridium sp. CAG:58) [C59.UPW]#C59#{peptidase unit: 2-305}~source R6RWB1~	TRUE	0.804	503	8.022e-160	Linear amide C-N hydrolases, choloylglycine hydrolase family [PF02275.21]					0
Bean	d__Bacteria;p__Bacillota;c__Bacilli;o__Lactobacillales;f__Lactobacillaceae;g__Limosilactobacillus;s__Limosilactobacillus reuteri	Bin.020.fasta_MQ_assembly_MERGED_BEAN.RAST.CDS.708	Bin.020.fasta_MQ_assembly_MERGED_BEAN.RAST	C	K01442	choloylglycine hydrolase [EC:3.5.1.24]	MER0118843	C59	MER0118843 - choloylglycine hydrolase (Lactobacillus reuteri) [C59.951]#C59#{peptidase unit: 1-325}~source ZP_03073770~	TRUE	0.971	666	2.585e-216	Linear amide C-N hydrolases, choloylglycine hydrolase family [PF02275.21]					0
Bean	d__Bacteria;p__Bacillota_A;c__Clostridia;o__Lachnospirales;f__Lachnospiraceae;g__CAG-95;s__CAG-95 sp009911035	Bin.021.fasta_MQ_assembly_MERGED_BEAN.RAST.CDS.3153	Bin.021.fasta_MQ_assembly_MERGED_BEAN.RAST	C	K01442	choloylglycine hydrolase [EC:3.5.1.24]	MER0168945	C59	MER0168945 - choloylglycine hydrolase (Ruminococcus lactaris) [C59.951]#C59#{peptidase unit: 1-327}~source ZP_03167175~	TRUE	0.768	513	3.054e-163	Linear amide C-N hydrolases, choloylglycine hydrolase family [PF02275.21]					0
Bean	d__Bacteria;p__Bacillota;c__Bacilli;o__Lactobacillales;f__Lactobacillaceae;g__Ligilactobacillus;s__Ligilactobacillus murinus	Bin.033.fasta_MQ_assembly_MERGED_BEAN.RAST.CDS.1753	Bin.033.fasta_MQ_assembly_MERGED_BEAN.RAST	C	K01442	choloylglycine hydrolase [EC:3.5.1.24]	MER0914243	C59	MER0914243 - family C59 non-peptidase homologues (Lactobacillus murinus) [C59.UNW]#C59#{peptidase unit: 2-294}~source N1ZR12~	TRUE	0.983	610	7.202e-197	Linear amide C-N hydrolases, choloylglycine hydrolase family [PF02275.21]					0
Bean	d__Bacteria;p__Bacillota_A;c__Clostridia;o__Lachnospirales;f__Lachnospiraceae;g__Ventrimonas;s__Ventrimonas sp910575255	Bin.034.fasta_MQ_assembly_MERGED_BEAN.RAST.CDS.1123	Bin.034.fasta_MQ_assembly_MERGED_BEAN.RAST	C	K01442	choloylglycine hydrolase [EC:3.5.1.24]	MER0329980	C59	MER0329980 - choloylglycine hydrolase (Subdoligranulum sp. 4_3_54A2FAA) [C59.951]#C59#{peptidase unit: 2-325}~source ZP_09343142~	TRUE	0.712	466	1.078e-146	Linear amide C-N hydrolases, choloylglycine hydrolase family [PF02275.21]					0
Bean	d__Bacteria;p__Bacillota_A;c__Clostridia;o__Lachnospirales;f__Lachnospiraceae;g__14-2;s__14-2 sp910575005	Bin.035.fasta_MQ_assembly_MERGED_BEAN.RAST.CDS.599	Bin.035.fasta_MQ_assembly_MERGED_BEAN.RAST	C	K01442	choloylglycine hydrolase [EC:3.5.1.24]	MER0168945	C59	MER0168945 - choloylglycine hydrolase (Ruminococcus lactaris) [C59.951]#C59#{peptidase unit: 1-327}~source ZP_03167175~	TRUE	0.747	497	1.774e-157	Linear amide C-N hydrolases, choloylglycine hydrolase family [PF02275.21]					0
Bean	d__Bacteria;p__Bacillota_A;c__Clostridia;o__Lachnospirales;f__Lachnospiraceae;g__CAG-56;s__CAG-56 sp004793585	Bin.038.fasta_MQ_assembly_MERGED_BEAN.RAST.CDS.929	Bin.038.fasta_MQ_assembly_MERGED_BEAN.RAST	C	K01442	choloylglycine hydrolase [EC:3.5.1.24]	MER0330011	C59	MER0330011 - choloylglycine hydrolase (Roseburia inulinivorans) [C59.951]#C59#{peptidase unit: 2-324}~source ZP_03751876~	TRUE	0.758	499	2.563e-158	Linear amide C-N hydrolases, choloylglycine hydrolase family [PF02275.21]					0
Bean	d__Bacteria;p__Bacteroidota;c__Bacteroidia;o__Bacteroidales;f__Bacteroidaceae;g__Prevotella;s__Prevotella sp002933775	Bin.043.fasta_MQ_assembly_MERGED_BEAN.RAST.CDS.1368	Bin.043.fasta_MQ_assembly_MERGED_BEAN.RAST	C	K01442	choloylglycine hydrolase [EC:3.5.1.24]	MER0914129	C59	MER0914129 - family C59 unassigned peptidases (Barnesiella intestinihominis) [C59.UPW]#C59#{peptidase unit: 24-338}~source K0X7X3~	TRUE	0.715	454	3.539e-142	Linear amide C-N hydrolases, choloylglycine hydrolase family [PF02275.21]					0
Bean	d__Bacteria;p__Bacillota_A;c__Clostridia;o__Lachnospirales;f__Lachnospiraceae;g__Choladocola;s__Choladocola sp910575445	Bin.050.fasta_MQ_assembly_MERGED_BEAN.RAST.CDS.2763	Bin.050.fasta_MQ_assembly_MERGED_BEAN.RAST	C	K01442	choloylglycine hydrolase [EC:3.5.1.24]	MER0913832	C59	MER0913832 - family C59 unassigned peptidases () [C59.UPW]#C59#{peptidase unit: 2-305}~source R9JAT6~	TRUE	0.715	439	1.629e-137	Linear amide C-N hydrolases, choloylglycine hydrolase family [PF02275.21]					0
Bean	d__Bacteria;p__Bacillota_A;c__Clostridia;o__Peptostreptococcales;f__Anaerovoracaceae;g__Emergencia;s__Emergencia sp009936045	Bin.058.fasta_MQ_assembly_MERGED_BEAN.RAST.CDS.1278	Bin.058.fasta_MQ_assembly_MERGED_BEAN.RAST	C	K01442	choloylglycine hydrolase [EC:3.5.1.24]	MER0168945	C59	MER0168945 - choloylglycine hydrolase (Ruminococcus lactaris) [C59.951]#C59#{peptidase unit: 1-327}~source ZP_03167175~	TRUE	0.737	489	9.645e-155	Linear amide C-N hydrolases, choloylglycine hydrolase family [PF02275.21]					0
Bean	d__Bacteria;p__Bacillota_A;c__Clostridia;o__Lachnospirales;f__Lachnospiraceae;g__Acetatifactor;s__Acetatifactor sp910585425	Bin.060.fasta_MQ_assembly_MERGED_BEAN.RAST.CDS.3632	Bin.060.fasta_MQ_assembly_MERGED_BEAN.RAST	C	K01442	choloylglycine hydrolase [EC:3.5.1.24]	MER0330011	C59	MER0330011 - choloylglycine hydrolase (Roseburia inulinivorans) [C59.951]#C59#{peptidase unit: 2-324}~source ZP_03751876~	TRUE	0.726	475	7.723e-150	Linear amide C-N hydrolases, choloylglycine hydrolase family [PF02275.21]					0
Bean	d__Bacteria;p__Bacillota_A;c__Clostridia;o__Lachnospirales;f__Lachnospiraceae;g__Butyribacter;s__Butyribacter sp910579085	Bin.061.fasta_MQ_assembly_MERGED_BEAN.RAST.CDS.1557	Bin.061.fasta_MQ_assembly_MERGED_BEAN.RAST	C	K01442	choloylglycine hydrolase [EC:3.5.1.24]	MER0125020	C59	MER0125020 - choloylglycine hydrolase (Eubacterium ventriosum) [C59.951]#C59#{peptidase unit: 1-324}~source EDM50782~	TRUE	0.676	437	5.489e-137	Linear amide C-N hydrolases, choloylglycine hydrolase family [PF02275.21]					0
Bean	d__Bacteria;p__Bacillota_A;c__Clostridia;o__Lachnospirales;f__Lachnospiraceae;g__RGIG8607;s__RGIG8607 sp910577045	Bin.064.fasta_MQ_assembly_MERGED_BEAN.RAST.CDS.1222	Bin.064.fasta_MQ_assembly_MERGED_BEAN.RAST	C	K01442	choloylglycine hydrolase [EC:3.5.1.24]	MER0125020	C59	MER0125020 - choloylglycine hydrolase (Eubacterium ventriosum) [C59.951]#C59#{peptidase unit: 1-324}~source EDM50782~	TRUE	0.746	491	1.394e-155	Linear amide C-N hydrolases, choloylglycine hydrolase family [PF02275.21]					0
Bean	d__Bacteria;p__Bacillota_A;c__Clostridia;o__Lachnospirales;f__Lachnospiraceae;g__Acetatifactor;s__Acetatifactor sp910589655	Bin.068.fasta_MQ_assembly_MERGED_BEAN.RAST.CDS.2489	Bin.068.fasta_MQ_assembly_MERGED_BEAN.RAST	C	K01442	choloylglycine hydrolase [EC:3.5.1.24]	MER0914634	C59	MER0914634 - family C59 unassigned peptidases () [C59.UPW]#C59#{peptidase unit: 2-306}~source R6MLY5~	TRUE	0.82	514	1.187e-163	Linear amide C-N hydrolases, choloylglycine hydrolase family [PF02275.21]					0
Bean	d__Bacteria;p__Bacillota_A;c__Clostridia;o__Lachnospirales;f__Lachnospiraceae;g__UBA7109;s__UBA7109 sp910575605	Bin.071.fasta_MQ_assembly_MERGED_BEAN.RAST.CDS.2510	Bin.071.fasta_MQ_assembly_MERGED_BEAN.RAST	C	K01442	choloylglycine hydrolase [EC:3.5.1.24]	MER0913906	C59	MER0913906 - family C59 unassigned peptidases (Eubacterium sp. 14-2) [C59.UPW]#C59#{peptidase unit: 2-306}~source S0ISH5~	TRUE	0.767	478	5.948e-151	Linear amide C-N hydrolases, choloylglycine hydrolase family [PF02275.21]					0
Bean	d__Bacteria;p__Bacillota_A;c__Clostridia;o__Oscillospirales;f__Ruminococcaceae;g__UBA1394;s__UBA1394 sp910588145	Bin.072.fasta_MQ_assembly_MERGED_BEAN.RAST.CDS.1658	Bin.072.fasta_MQ_assembly_MERGED_BEAN.RAST	C	K01442	choloylglycine hydrolase [EC:3.5.1.24]	MER0913965	C59	MER0913965 - family C59 unassigned peptidases (Anaerotruncus sp. G3(2012)) [C59.UPW]#C59#{peptidase unit: 2-306}~source R9L7D2~	TRUE	0.663	402	1.566e-124	Linear amide C-N hydrolases, choloylglycine hydrolase family [PF02275.21]					0
Bean	d__Bacteria;p__Bacillota_A;c__Clostridia;o__Lachnospirales;f__Lachnospiraceae;g__UBA3282;s__UBA3282 sp009774175	Bin.076.fasta_MQ_assembly_MERGED_BEAN.RAST.CDS.843	Bin.076.fasta_MQ_assembly_MERGED_BEAN.RAST	C	K01442	choloylglycine hydrolase [EC:3.5.1.24]	MER0914443	C59	MER0914443 - family C59 unassigned peptidases (Clostridium sp. CAG:798) [C59.UPW]#C59#{peptidase unit: 2-305}~source R6X4D0~	TRUE	0.792	494	1.174e-156	Linear amide C-N hydrolases, choloylglycine hydrolase family [PF02275.21]					0
Bean	d__Bacteria;p__Bacillota_A;c__Clostridia;o__Lachnospirales;f__Lachnospiraceae;g__Acetatifactor;s__Acetatifactor sp910589035	Bin.083.fasta_MQ_assembly_MERGED_BEAN.RAST.CDS.1115	Bin.083.fasta_MQ_assembly_MERGED_BEAN.RAST	C	K01442	choloylglycine hydrolase [EC:3.5.1.24]	MER0330011	C59	MER0330011 - choloylglycine hydrolase (Roseburia inulinivorans) [C59.951]#C59#{peptidase unit: 2-324}~source ZP_03751876~	TRUE	0.735	481	3.657e-152	Linear amide C-N hydrolases, choloylglycine hydrolase family [PF02275.21]; Acyl-coenzyme A:6-aminopenicillanic acid acyl-transferase [PF03417.19]					0
Bean	d__Bacteria;p__Bacillota_A;c__Clostridia;o__Lachnospirales;f__Lachnospiraceae;g__CAG-56;s__CAG-56 sp004793585	Bin.038.fasta_MQ_assembly_MERGED_BEAN.RAST.CDS.1445	Bin.038.fasta_MQ_assembly_MERGED_BEAN.RAST	C	K03453	bile acid:Na+ symporter, BASS family								Sodium Bile acid symporter family [PF01758.19]; SBF-like CPA transporter family (DUF4137) [PF13593.9]					0
Bean	d__Bacteria;p__Bacillota_A;c__Clostridia;o__Lachnospirales;f__Lachnospiraceae;g__Acetatifactor;s__Acetatifactor sp910589655	Bin.068.fasta_MQ_assembly_MERGED_BEAN.RAST.CDS.2008	Bin.068.fasta_MQ_assembly_MERGED_BEAN.RAST	C	K03453	bile acid:Na+ symporter, BASS family								Sodium Bile acid symporter family [PF01758.19]; SBF-like CPA transporter family (DUF4137) [PF13593.9]					0
Bean	d__Bacteria;p__Bacillota_A;c__Clostridia;o__Lachnospirales;f__Lachnospiraceae;g__UBA3282;s__UBA3282 sp009774175	Bin.076.fasta_MQ_assembly_MERGED_BEAN.RAST.CDS.2886	Bin.076.fasta_MQ_assembly_MERGED_BEAN.RAST	C	K03453	bile acid:Na+ symporter, BASS family								Sodium Bile acid symporter family [PF01758.19]; SBF-like CPA transporter family (DUF4137) [PF13593.9]					0
Bean	d__Bacteria;p__Bacillota_A;c__Clostridia;o__Lachnospirales;f__Lachnospiraceae;g__1XD8-76;s__1XD8-76 sp910573755	Bin.082.fasta_MQ_assembly_MERGED_BEAN.RAST.CDS.2279	Bin.082.fasta_MQ_assembly_MERGED_BEAN.RAST	C	K03453	bile acid:Na+ symporter, BASS family								Sodium Bile acid symporter family [PF01758.19]; SBF-like CPA transporter family (DUF4137) [PF13593.9]					0
Bean	d__Bacteria;p__Verrucomicrobiota;c__Verrucomicrobiae;o__Verrucomicrobiales;f__Akkermansiaceae;g__Akkermansia;s__Akkermansia muciniphila	Bin.074.fasta_MQ_assembly_MERGED_BEAN.RAST.CDS.1008	Bin.074.fasta_MQ_assembly_MERGED_BEAN.RAST	C	K14347	solute carrier family 10 (sodium/bile acid cotransporter), member 7								SBF-like CPA transporter family (DUF4137) [PF13593.9]; Sodium Bile acid symporter family [PF01758.19]					0
Bean	d__Bacteria;p__Bacillota_A;c__Clostridia;o__Lachnospirales;f__Lachnospiraceae;g__14-2;s__14-2 sp910588965	Bin.007.fasta_MQ_assembly_MERGED_BEAN.RAST.CDS.1687	Bin.007.fasta_MQ_assembly_MERGED_BEAN.RAST	C	K22605	3alpha-hydroxycholanate dehydrogenase (NADP+) [EC:1.1.1.392]								Enoyl-(Acyl carrier protein) reductase [PF13561.9]; short chain dehydrogenase [PF00106.28]; NAD dependent epimerase/dehydratase family [PF01370.24]					0
Bean	d__Bacteria;p__Bacillota_A;c__Clostridia;o__Lachnospirales;f__Lachnospiraceae;g__Acetatifactor;s__Acetatifactor sp011959105	Bin.013.fasta_MQ_assembly_MERGED_BEAN.RAST.CDS.1362	Bin.013.fasta_MQ_assembly_MERGED_BEAN.RAST	C	K22605	3alpha-hydroxycholanate dehydrogenase (NADP+) [EC:1.1.1.392]								Enoyl-(Acyl carrier protein) reductase [PF13561.9]; short chain dehydrogenase [PF00106.28]; KR domain [PF08659.13]					0
Bean	d__Bacteria;p__Bacillota_A;c__Clostridia;o__Lachnospirales;f__Lachnospiraceae;g__CAG-95;s__CAG-95 sp009911035	Bin.021.fasta_MQ_assembly_MERGED_BEAN.RAST.CDS.3885	Bin.021.fasta_MQ_assembly_MERGED_BEAN.RAST	C	K22605	3alpha-hydroxycholanate dehydrogenase (NADP+) [EC:1.1.1.392]								Enoyl-(Acyl carrier protein) reductase [PF13561.9]; short chain dehydrogenase [PF00106.28]; KR domain [PF08659.13]					0
Bean	d__Bacteria;p__Bacillota_A;c__Clostridia;o__UBA1381;f__UBA1381;g__CAG-41;s__CAG-41 sp010206265	Bin.024.fasta_MQ_assembly_MERGED_BEAN.RAST.CDS.672	Bin.024.fasta_MQ_assembly_MERGED_BEAN.RAST	C	K22605	3alpha-hydroxycholanate dehydrogenase (NADP+) [EC:1.1.1.392]								Enoyl-(Acyl carrier protein) reductase [PF13561.9]; short chain dehydrogenase [PF00106.28]					0
Bean	d__Bacteria;p__Bacillota_A;c__Clostridia;o__Lachnospirales;f__Lachnospiraceae;g__Kineothrix;s__Kineothrix sp011958945	Bin.026.fasta_MQ_assembly_MERGED_BEAN.RAST.CDS.3247	Bin.026.fasta_MQ_assembly_MERGED_BEAN.RAST	C	K22605	3alpha-hydroxycholanate dehydrogenase (NADP+) [EC:1.1.1.392]								Enoyl-(Acyl carrier protein) reductase [PF13561.9]; short chain dehydrogenase [PF00106.28]; KR domain [PF08659.13]					0
Bean	d__Bacteria;p__Bacillota_A;c__Clostridia;o__Lachnospirales;f__Lachnospiraceae;g__Copromonas;s__Copromonas sp009917545	Bin.041.fasta_MQ_assembly_MERGED_BEAN.RAST.CDS.627	Bin.041.fasta_MQ_assembly_MERGED_BEAN.RAST	C	K22605	3alpha-hydroxycholanate dehydrogenase (NADP+) [EC:1.1.1.392]								Enoyl-(Acyl carrier protein) reductase [PF13561.9]; short chain dehydrogenase [PF00106.28]; KR domain [PF08659.13]					0
Bean	d__Bacteria;p__Actinomycetota;c__Coriobacteriia;o__Coriobacteriales;f__Atopobiaceae;g__NM07-P-09;s__NM07-P-09 sp004793925	Bin.059.fasta_MQ_assembly_MERGED_BEAN.RAST.CDS.24	Bin.059.fasta_MQ_assembly_MERGED_BEAN.RAST	C	K22605	3alpha-hydroxycholanate dehydrogenase (NADP+) [EC:1.1.1.392]								Enoyl-(Acyl carrier protein) reductase [PF13561.9]; short chain dehydrogenase [PF00106.28]					0
Bean	d__Bacteria;p__Bacillota_A;c__Clostridia;o__Lachnospirales;f__Lachnospiraceae;g__Acetatifactor;s__Acetatifactor sp910585425	Bin.060.fasta_MQ_assembly_MERGED_BEAN.RAST.CDS.4096	Bin.060.fasta_MQ_assembly_MERGED_BEAN.RAST	C	K22605	3alpha-hydroxycholanate dehydrogenase (NADP+) [EC:1.1.1.392]								Enoyl-(Acyl carrier protein) reductase [PF13561.9]; short chain dehydrogenase [PF00106.28]; KR domain [PF08659.13]					0
Bean	d__Bacteria;p__Bacillota_A;c__Clostridia;o__Lachnospirales;f__Lachnospiraceae;g__Butyribacter;s__Butyribacter sp910579085	Bin.061.fasta_MQ_assembly_MERGED_BEAN.RAST.CDS.4167	Bin.061.fasta_MQ_assembly_MERGED_BEAN.RAST	C	K22605	3alpha-hydroxycholanate dehydrogenase (NADP+) [EC:1.1.1.392]								Enoyl-(Acyl carrier protein) reductase [PF13561.9]; short chain dehydrogenase [PF00106.28]; KR domain [PF08659.13]					0
Bean	d__Bacteria;p__Bacillota_B;c__Dehalobacteriia;o__UBA4068;f__UBA5755;g__Avidehalobacter;s__Avidehalobacter sp022797295	Bin.063.fasta_MQ_assembly_MERGED_BEAN.RAST.CDS.622	Bin.063.fasta_MQ_assembly_MERGED_BEAN.RAST	C	K22605	3alpha-hydroxycholanate dehydrogenase (NADP+) [EC:1.1.1.392]								Enoyl-(Acyl carrier protein) reductase [PF13561.9]; short chain dehydrogenase [PF00106.28]; KR domain [PF08659.13]					0
Bean	d__Bacteria;p__Bacillota_A;c__Clostridia;o__Lachnospirales;f__Lachnospiraceae;g__RGIG8607;s__RGIG8607 sp910577045	Bin.064.fasta_MQ_assembly_MERGED_BEAN.RAST.CDS.3206	Bin.064.fasta_MQ_assembly_MERGED_BEAN.RAST	C	K22605	3alpha-hydroxycholanate dehydrogenase (NADP+) [EC:1.1.1.392]								Enoyl-(Acyl carrier protein) reductase [PF13561.9]; short chain dehydrogenase [PF00106.28]; KR domain [PF08659.13]					0
Bean	d__Bacteria;p__Bacillota_A;c__Clostridia;o__Lachnospirales;f__Lachnospiraceae;g__UBA3282;s__UBA3282 sp910586615	Bin.066.fasta_MQ_assembly_MERGED_BEAN.RAST.CDS.2028	Bin.066.fasta_MQ_assembly_MERGED_BEAN.RAST	C	K22605	3alpha-hydroxycholanate dehydrogenase (NADP+) [EC:1.1.1.392]								Enoyl-(Acyl carrier protein) reductase [PF13561.9]; short chain dehydrogenase [PF00106.28]; KR domain [PF08659.13]					0
Bean	d__Bacteria;p__Bacillota_A;c__Clostridia;o__Lachnospirales;f__Lachnospiraceae;g__UBA3282;s__UBA3282 sp009774175	Bin.076.fasta_MQ_assembly_MERGED_BEAN.RAST.CDS.2752	Bin.076.fasta_MQ_assembly_MERGED_BEAN.RAST	C	K22605	3alpha-hydroxycholanate dehydrogenase (NADP+) [EC:1.1.1.392]								Enoyl-(Acyl carrier protein) reductase [PF13561.9]; short chain dehydrogenase [PF00106.28]					0
Bean	d__Bacteria;p__Bacillota_A;c__Clostridia;o__Lachnospirales;f__Lachnospiraceae;g__Sporofaciens;s__Sporofaciens sp910585725	Bin.081.fasta_MQ_assembly_MERGED_BEAN.RAST.CDS.2120	Bin.081.fasta_MQ_assembly_MERGED_BEAN.RAST	C	K22605	3alpha-hydroxycholanate dehydrogenase (NADP+) [EC:1.1.1.392]								Enoyl-(Acyl carrier protein) reductase [PF13561.9]; short chain dehydrogenase [PF00106.28]; NAD dependent epimerase/dehydratase family [PF01370.24]					0
Bean	d__Bacteria;p__Bacillota_A;c__Clostridia;o__Lachnospirales;f__Lachnospiraceae;g__1XD8-76;s__1XD8-76 sp910573755	Bin.082.fasta_MQ_assembly_MERGED_BEAN.RAST.CDS.3947	Bin.082.fasta_MQ_assembly_MERGED_BEAN.RAST	C	K22605	3alpha-hydroxycholanate dehydrogenase (NADP+) [EC:1.1.1.392]								Enoyl-(Acyl carrier protein) reductase [PF13561.9]; short chain dehydrogenase [PF00106.28]					0
Bean	d__Bacteria;p__Bacillota_A;c__Clostridia;o__Lachnospirales;f__Lachnospiraceae;g__1XD8-76;s__1XD8-76 sp910573755	Bin.082.fasta_MQ_assembly_MERGED_BEAN.RAST.CDS.1189	Bin.082.fasta_MQ_assembly_MERGED_BEAN.RAST	C	K22605	3alpha-hydroxycholanate dehydrogenase (NADP+) [EC:1.1.1.392]								Enoyl-(Acyl carrier protein) reductase [PF13561.9]; short chain dehydrogenase [PF00106.28]; KR domain [PF08659.13]					0
Bean	d__Bacteria;p__Bacillota;c__Bacilli;o__Erysipelotrichales;f__Erysipelotrichaceae;g__Dubosiella;s__Dubosiella sp004793885	Bin.086.fasta_MQ_assembly_MERGED_BEAN.RAST.CDS.294	Bin.086.fasta_MQ_assembly_MERGED_BEAN.RAST	C	K22605	3alpha-hydroxycholanate dehydrogenase (NADP+) [EC:1.1.1.392]								Enoyl-(Acyl carrier protein) reductase [PF13561.9]; short chain dehydrogenase [PF00106.28]; KR domain [PF08659.13]					0
Control	d__Bacteria;p__Bacteroidota;c__Bacteroidia;o__Bacteroidales;f__Muribaculaceae;g__CAG-873;s__CAG-873 sp910577315	Bin.015.fasta_MQ_assembly_MERGED_CTRL.RAST.CDS.2141	Bin.015.fasta_MQ_assembly_MERGED_CTRL.RAST	C	K00076	7-alpha-hydroxysteroid dehydrogenase [EC:1.1.1.159]								Enoyl-(Acyl carrier protein) reductase [PF13561.9]; short chain dehydrogenase [PF00106.28]; KR domain [PF08659.13]					0
Control	d__Bacteria;p__Bacteroidota;c__Bacteroidia;o__Bacteroidales;f__Muribaculaceae;g__Paramuribaculum;s__Paramuribaculum sp910588065	Bin.033.fasta_MQ_assembly_MERGED_CTRL.RAST.CDS.496	Bin.033.fasta_MQ_assembly_MERGED_CTRL.RAST	C	K00076	7-alpha-hydroxysteroid dehydrogenase [EC:1.1.1.159]								Enoyl-(Acyl carrier protein) reductase [PF13561.9]; short chain dehydrogenase [PF00106.28]					0
Control	d__Bacteria;p__Bacteroidota;c__Bacteroidia;o__Bacteroidales;f__Muribaculaceae;g__Paramuribaculum;s__Paramuribaculum sp910579675	Bin.056.fasta_MQ_assembly_MERGED_CTRL.RAST.CDS.1287	Bin.056.fasta_MQ_assembly_MERGED_CTRL.RAST	C	K00076	7-alpha-hydroxysteroid dehydrogenase [EC:1.1.1.159]								Enoyl-(Acyl carrier protein) reductase [PF13561.9]; short chain dehydrogenase [PF00106.28]					0
Control	d__Bacteria;p__Bacillota_A;c__Clostridia;o__Lachnospirales;f__Lachnospiraceae;g__Acetatifactor;s__Acetatifactor sp910589035	Bin.001.fasta_MQ_assembly_MERGED_CTRL.RAST.CDS.329	Bin.001.fasta_MQ_assembly_MERGED_CTRL.RAST	C	K01442	choloylglycine hydrolase [EC:3.5.1.24]	MER0330011	C59	MER0330011 - choloylglycine hydrolase (Roseburia inulinivorans) [C59.951]#C59#{peptidase unit: 2-324}~source ZP_03751876~	TRUE	0.735	481	3.657e-152	Linear amide C-N hydrolases, choloylglycine hydrolase family [PF02275.21]; Acyl-coenzyme A:6-aminopenicillanic acid acyl-transferase [PF03417.19]					0
Control	d__Bacteria;p__Bacillota_A;c__Clostridia;o__Lachnospirales;f__Lachnospiraceae;g__Ventrimonas;s__Ventrimonas sp910577765	Bin.004.fasta_MQ_assembly_MERGED_CTRL.RAST.CDS.1371	Bin.004.fasta_MQ_assembly_MERGED_CTRL.RAST	C	K01442	choloylglycine hydrolase [EC:3.5.1.24]	MER0329979	C59	MER0329979 - choloylglycine hydrolase (Eubacterium limosum) [C59.951]#C59#{peptidase unit: 2-324}~source YP_003959271~	TRUE	0.724	473	2.846e-149	Linear amide C-N hydrolases, choloylglycine hydrolase family [PF02275.21]					0
Control	d__Bacteria;p__Bacillota;c__Bacilli;o__Lactobacillales;f__Lactobacillaceae;g__Lactobacillus;s__Lactobacillus johnsonii	Bin.007.fasta_MQ_assembly_MERGED_CTRL.RAST.CDS.1812	Bin.007.fasta_MQ_assembly_MERGED_CTRL.RAST	C	K01442	choloylglycine hydrolase [EC:3.5.1.24]	MER0020185	C59	MER0020185 - choloylglycine hydrolase (Lactobacillus johnsonii) [C59.951]#C59#{peptidase unit: 1-326}~source Q74IV4~	TRUE	0.983	678	2.907e-220	Linear amide C-N hydrolases, choloylglycine hydrolase family [PF02275.21]					0
Control	d__Bacteria;p__Bacillota;c__Bacilli;o__Lactobacillales;f__Lactobacillaceae;g__Lactobacillus;s__Lactobacillus johnsonii	Bin.007.fasta_MQ_assembly_MERGED_CTRL.RAST.CDS.607	Bin.007.fasta_MQ_assembly_MERGED_CTRL.RAST	C	K01442	choloylglycine hydrolase [EC:3.5.1.24]	MER0041977	C59	MER0041977 - choloylglycine hydrolase (Lactobacillus johnsonii) [C59.951]#C59#{peptidase unit: 1-325}~source NP_965003-1~	TRUE	0.97	666	3.542e-216	Linear amide C-N hydrolases, choloylglycine hydrolase family [PF02275.21]					0
Control	d__Bacteria;p__Bacillota;c__Bacilli;o__Lactobacillales;f__Lactobacillaceae;g__Lactobacillus;s__Lactobacillus johnsonii	Bin.007.fasta_MQ_assembly_MERGED_CTRL.RAST.CDS.1092	Bin.007.fasta_MQ_assembly_MERGED_CTRL.RAST	C	K01442	choloylglycine hydrolase [EC:3.5.1.24]	MER0329970	C59	MER0329970 - choloylglycine hydrolase (Enterococcus gallinarum) [C59.951]#C59#{peptidase unit: 2-324}~source ZP_05648674~	TRUE	0.915	619	5.004e-200	Linear amide C-N hydrolases, choloylglycine hydrolase family [PF02275.21]					0
Control	d__Bacteria;p__Bacillota_A;c__Clostridia;o__Lachnospirales;f__Lachnospiraceae;g__Choladocola;s__Choladocola sp910575445	Bin.009.fasta_MQ_assembly_MERGED_CTRL.RAST.CDS.198	Bin.009.fasta_MQ_assembly_MERGED_CTRL.RAST	C	K01442	choloylglycine hydrolase [EC:3.5.1.24]	MER0913832	C59	MER0913832 - family C59 unassigned peptidases () [C59.UPW]#C59#{peptidase unit: 2-305}~source R9JAT6~	TRUE	0.715	439	1.629e-137	Linear amide C-N hydrolases, choloylglycine hydrolase family [PF02275.21]					0
Control	d__Bacteria;p__Bacillota_A;c__Clostridia;o__Lachnospirales;f__Lachnospiraceae;g__COE1;s__COE1 sp910585765	Bin.014.fasta_MQ_assembly_MERGED_CTRL.RAST.CDS.1020	Bin.014.fasta_MQ_assembly_MERGED_CTRL.RAST	C	K01442	choloylglycine hydrolase [EC:3.5.1.24]	MER0914120	C59	MER0914120 - family C59 unassigned peptidases () [C59.UPW]#C59#{peptidase unit: 2-307}~source R9J231~	TRUE	0.808	507	8.86e-161	Linear amide C-N hydrolases, choloylglycine hydrolase family [PF02275.21]					0
Control	d__Bacteria;p__Bacteroidota;c__Bacteroidia;o__Bacteroidales;f__Bacteroidaceae;g__Bacteroides;s__Bacteroides acidifaciens	Bin.017.fasta_MQ_assembly_MERGED_CTRL.RAST.CDS.4325	Bin.017.fasta_MQ_assembly_MERGED_CTRL.RAST	C	K01442	choloylglycine hydrolase [EC:3.5.1.24]	MER0914517	C59	MER0914517 - family C59 unassigned peptidases (Bacteroides sp. CAG:754) [C59.UPW]#C59#{peptidase unit: 27-340}~source R6DCR3~	TRUE	0.969	643	2.346e-207	Linear amide C-N hydrolases, choloylglycine hydrolase family [PF02275.21]					0
Control	d__Bacteria;p__Bacillota_A;c__Clostridia;o__Lachnospirales;f__Lachnospiraceae;g__UBA7109;s__UBA7109 sp910575605	Bin.020.fasta_MQ_assembly_MERGED_CTRL.RAST.CDS.336	Bin.020.fasta_MQ_assembly_MERGED_CTRL.RAST	C	K01442	choloylglycine hydrolase [EC:3.5.1.24]	MER0913906	C59	MER0913906 - family C59 unassigned peptidases (Eubacterium sp. 14-2) [C59.UPW]#C59#{peptidase unit: 2-306}~source S0ISH5~	TRUE	0.767	478	5.948e-151	Linear amide C-N hydrolases, choloylglycine hydrolase family [PF02275.21]					0
Control	d__Bacteria;p__Bacillota_A;c__Clostridia;o__Lachnospirales;f__Lachnospiraceae;g__MGBC165282;s__MGBC165282 sp910589265	Bin.021.fasta_MQ_assembly_MERGED_CTRL.RAST.CDS.2277	Bin.021.fasta_MQ_assembly_MERGED_CTRL.RAST	C	K01442	choloylglycine hydrolase [EC:3.5.1.24]	MER0330011	C59	MER0330011 - choloylglycine hydrolase (Roseburia inulinivorans) [C59.951]#C59#{peptidase unit: 2-324}~source ZP_03751876~	TRUE	0.693	475	1.003e-149	Linear amide C-N hydrolases, choloylglycine hydrolase family [PF02275.21]					0
Control	d__Bacteria;p__Bacillota_A;c__Clostridia;o__Lachnospirales;f__Lachnospiraceae;g__Kineothrix;s__Kineothrix sp910588855	Bin.022.fasta_MQ_assembly_MERGED_CTRL.RAST.CDS.1927	Bin.022.fasta_MQ_assembly_MERGED_CTRL.RAST	C	K01442	choloylglycine hydrolase [EC:3.5.1.24]	MER0913832	C59	MER0913832 - family C59 unassigned peptidases () [C59.UPW]#C59#{peptidase unit: 2-305}~source R9JAT6~	TRUE	0.861	542	2.408e-173	Linear amide C-N hydrolases, choloylglycine hydrolase family [PF02275.21]					0
Control	d__Bacteria;p__Bacillota_A;c__Clostridia;o__Lachnospirales;f__Lachnospiraceae;g__1XD42-69;s__1XD42-69 sp910586725	Bin.025.fasta_MQ_assembly_MERGED_CTRL.RAST.CDS.996	Bin.025.fasta_MQ_assembly_MERGED_CTRL.RAST	C	K01442	choloylglycine hydrolase [EC:3.5.1.24]	MER0329984	C59	MER0329984 - choloylglycine hydrolase (Eubacterium hallii) [C59.951]#C59#{peptidase unit: 12-330}~source ZP_03715045~	TRUE	0.762	496	4.173e-157	Linear amide C-N hydrolases, choloylglycine hydrolase family [PF02275.21]					0
Control	d__Bacteria;p__Bacillota;c__Bacilli;o__Lactobacillales;f__Enterococcaceae;g__Enterococcus_D;s__Enterococcus_D gallinarum	Bin.027.fasta_MQ_assembly_MERGED_CTRL.RAST.CDS.2148	Bin.027.fasta_MQ_assembly_MERGED_CTRL.RAST	C	K01442	choloylglycine hydrolase [EC:3.5.1.24]	MER0329970	C59	MER0329970 - choloylglycine hydrolase (Enterococcus gallinarum) [C59.951]#C59#{peptidase unit: 2-324}~source ZP_05648674~	TRUE	0.973	664	1.634e-215	Linear amide C-N hydrolases, choloylglycine hydrolase family [PF02275.21]					0
Control	d__Bacteria;p__Bacillota_A;c__Clostridia;o__Lachnospirales;f__Lachnospiraceae;g__CAG-95;s__CAG-95 sp009911035	Bin.030.fasta_MQ_assembly_MERGED_CTRL.RAST.CDS.3906	Bin.030.fasta_MQ_assembly_MERGED_CTRL.RAST	C	K01442	choloylglycine hydrolase [EC:3.5.1.24]	MER0168945	C59	MER0168945 - choloylglycine hydrolase (Ruminococcus lactaris) [C59.951]#C59#{peptidase unit: 1-327}~source ZP_03167175~	TRUE	0.768	513	3.054e-163	Linear amide C-N hydrolases, choloylglycine hydrolase family [PF02275.21]					0
Control	d__Bacteria;p__Bacillota_A;c__Clostridia;o__Lachnospirales;f__Lachnospiraceae;g__Acetatifactor;s__Acetatifactor sp003612485	Bin.039.fasta_MQ_assembly_MERGED_CTRL.RAST.CDS.320	Bin.039.fasta_MQ_assembly_MERGED_CTRL.RAST	C	K01442	choloylglycine hydrolase [EC:3.5.1.24]	MER0125020	C59	MER0125020 - choloylglycine hydrolase (Eubacterium ventriosum) [C59.951]#C59#{peptidase unit: 1-324}~source EDM50782~	TRUE	0.72	471	9.168e-149	Linear amide C-N hydrolases, choloylglycine hydrolase family [PF02275.21]					0
Control	d__Bacteria;p__Bacillota_A;c__Clostridia;o__Lachnospirales;f__Lachnospiraceae;g__1XD42-69;s__1XD42-69 sp009911505	Bin.040.fasta_MQ_assembly_MERGED_CTRL.RAST.CDS.664	Bin.040.fasta_MQ_assembly_MERGED_CTRL.RAST	C	K01442	choloylglycine hydrolase [EC:3.5.1.24]	MER0142604	C59	MER0142604 - choloylglycine hydrolase (Eubacterium siraeum) [C59.951]#C59#{peptidase unit: 1-324}~source EDS01279~	TRUE	0.726	476	3.003e-150	Linear amide C-N hydrolases, choloylglycine hydrolase family [PF02275.21]					0
Control	d__Bacteria;p__Bacillota_A;c__Clostridia;o__Lachnospirales;f__Lachnospiraceae;g__Kineothrix;s__Kineothrix sp000403275	Bin.043.fasta_MQ_assembly_MERGED_CTRL.RAST.CDS.3128	Bin.043.fasta_MQ_assembly_MERGED_CTRL.RAST	C	K01442	choloylglycine hydrolase [EC:3.5.1.24]	MER0913832	C59	MER0913832 - family C59 unassigned peptidases () [C59.UPW]#C59#{peptidase unit: 2-305}~source R9JAT6~	TRUE	1	645	8.715e-209	Linear amide C-N hydrolases, choloylglycine hydrolase family [PF02275.21]					0
Control	d__Bacteria;p__Bacillota;c__Bacilli;o__Lactobacillales;f__Lactobacillaceae;g__Ligilactobacillus;s__Ligilactobacillus murinus	Bin.053.fasta_MQ_assembly_MERGED_CTRL.RAST.CDS.1500	Bin.053.fasta_MQ_assembly_MERGED_CTRL.RAST	C	K01442	choloylglycine hydrolase [EC:3.5.1.24]	MER0914243	C59	MER0914243 - family C59 non-peptidase homologues (Lactobacillus murinus) [C59.UNW]#C59#{peptidase unit: 2-294}~source N1ZR12~	TRUE	0.983	610	7.202e-197	Linear amide C-N hydrolases, choloylglycine hydrolase family [PF02275.21]					0
Control	d__Bacteria;p__Bacteroidota;c__Bacteroidia;o__Bacteroidales;f__Tannerellaceae;g__Parabacteroides;s__Parabacteroides goldsteinii	Bin.058.fasta_MQ_assembly_MERGED_CTRL.RAST.CDS.3119	Bin.058.fasta_MQ_assembly_MERGED_CTRL.RAST	C	K01442	choloylglycine hydrolase [EC:3.5.1.24]	MER0914534	C59	MER0914534 - family C59 unassigned peptidases (Parabacteroides goldsteinii) [C59.UPW]#C59#{peptidase unit: 25-338}~source K5ZUZ7~	TRUE	0.958	634	1.597e-204	Linear amide C-N hydrolases, choloylglycine hydrolase family [PF02275.21]					0
Control	d__Bacteria;p__Bacillota_A;c__Clostridia;o__Lachnospirales;f__Lachnospiraceae;g__CAG-95;s__CAG-95 sp009917455	Bin.062.fasta_MQ_assembly_MERGED_CTRL.RAST.CDS.1234	Bin.062.fasta_MQ_assembly_MERGED_CTRL.RAST	C	K01442	choloylglycine hydrolase [EC:3.5.1.24]	MER0142951	C59	MER0142951 - choloylglycine hydrolase (Ruminococcus obeum) [C59.951]#C59#{peptidase unit: 3-326}~source EDM88905~	TRUE	0.748	493	3.955e-156	Linear amide C-N hydrolases, choloylglycine hydrolase family [PF02275.21]					0
Control	d__Bacteria;p__Bacillota;c__Bacilli;o__Lactobacillales;f__Enterococcaceae;g__Enterococcus_B;s__Enterococcus_B lactis	Bin.065.fasta_MQ_assembly_MERGED_CTRL.RAST.CDS.1842	Bin.065.fasta_MQ_assembly_MERGED_CTRL.RAST	C	K01442	choloylglycine hydrolase [EC:3.5.1.24]	MER0411007	C59	MER0411007 - choloylglycine hydrolase (Enterococcus hirae) [C59.951]#C59#{peptidase unit: 2-324}~source YP_006487782~	TRUE	0.972	664	2.239e-215	Linear amide C-N hydrolases, choloylglycine hydrolase family [PF02275.21]					0
Control	d__Bacteria;p__Bacillota_A;c__Clostridia;o__Lachnospirales;f__Lachnospiraceae;g__CAG-603;s__CAG-603 sp910578175	Bin.067.fasta_MQ_assembly_MERGED_CTRL.RAST.CDS.496	Bin.067.fasta_MQ_assembly_MERGED_CTRL.RAST	C	K01442	choloylglycine hydrolase [EC:3.5.1.24]	MER0329979	C59	MER0329979 - choloylglycine hydrolase (Eubacterium limosum) [C59.951]#C59#{peptidase unit: 2-324}~source YP_003959271~	TRUE	0.711	463	9.771e-146	Linear amide C-N hydrolases, choloylglycine hydrolase family [PF02275.21]					0
Control	d__Bacteria;p__Pseudomonadota;c__Gammaproteobacteria;o__Enterobacterales;f__Enterobacteriaceae;g__Enterobacter;s__Enterobacter hormaechei_A	Bin.023.fasta_MQ_assembly_MERGED_CTRL.RAST.CDS.3852	Bin.023.fasta_MQ_assembly_MERGED_CTRL.RAST	C	K03453	bile acid:Na+ symporter, BASS family								Sodium Bile acid symporter family [PF01758.19]; SBF-like CPA transporter family (DUF4137) [PF13593.9]					0
Control	d__Bacteria;p__Bacillota_A;c__Clostridia;o__Lachnospirales;f__Lachnospiraceae;g__1XD42-69;s__1XD42-69 sp910586725	Bin.025.fasta_MQ_assembly_MERGED_CTRL.RAST.CDS.412	Bin.025.fasta_MQ_assembly_MERGED_CTRL.RAST	C	K03453	bile acid:Na+ symporter, BASS family								Sodium Bile acid symporter family [PF01758.19]; SBF-like CPA transporter family (DUF4137) [PF13593.9]					0
Control	d__Bacteria;p__Bacillota;c__Bacilli;o__Lactobacillales;f__Enterococcaceae;g__Enterococcus_D;s__Enterococcus_D gallinarum	Bin.027.fasta_MQ_assembly_MERGED_CTRL.RAST.CDS.2918	Bin.027.fasta_MQ_assembly_MERGED_CTRL.RAST	C	K03453	bile acid:Na+ symporter, BASS family								Sodium Bile acid symporter family [PF01758.19]; SBF-like CPA transporter family (DUF4137) [PF13593.9]					0
Control	d__Bacteria;p__Bacillota_A;c__Clostridia;o__Lachnospirales;f__Lachnospiraceae;g__1XD42-69;s__1XD42-69 sp009911505	Bin.040.fasta_MQ_assembly_MERGED_CTRL.RAST.CDS.513	Bin.040.fasta_MQ_assembly_MERGED_CTRL.RAST	C	K03453	bile acid:Na+ symporter, BASS family								Sodium Bile acid symporter family [PF01758.19]; SBF-like CPA transporter family (DUF4137) [PF13593.9]					0
Control	d__Bacteria;p__Bacillota_A;c__Clostridia;o__Lachnospirales;f__Lachnospiraceae;g__1XD42-69;s__1XD42-69 sp910589105	Bin.055.fasta_MQ_assembly_MERGED_CTRL.RAST.CDS.569	Bin.055.fasta_MQ_assembly_MERGED_CTRL.RAST	C	K03453	bile acid:Na+ symporter, BASS family								Sodium Bile acid symporter family [PF01758.19]; SBF-like CPA transporter family (DUF4137) [PF13593.9]					0
Control	d__Bacteria;p__Bacillota_A;c__Clostridia;o__Lachnospirales;f__Lachnospiraceae;g__1XD42-69;s__	Bin.060.fasta_MQ_assembly_MERGED_CTRL.RAST.CDS.570	Bin.060.fasta_MQ_assembly_MERGED_CTRL.RAST	C	K03453	bile acid:Na+ symporter, BASS family								Sodium Bile acid symporter family [PF01758.19]; SBF-like CPA transporter family (DUF4137) [PF13593.9]					0
Control	d__Bacteria;p__Verrucomicrobiota;c__Verrucomicrobiae;o__Verrucomicrobiales;f__Akkermansiaceae;g__Akkermansia;s__Akkermansia muciniphila	Bin.002.fasta_MQ_assembly_MERGED_CTRL.RAST.CDS.1938	Bin.002.fasta_MQ_assembly_MERGED_CTRL.RAST	C	K14347	solute carrier family 10 (sodium/bile acid cotransporter), member 7								SBF-like CPA transporter family (DUF4137) [PF13593.9]; Sodium Bile acid symporter family [PF01758.19]					0
Control	d__Bacteria;p__Pseudomonadota;c__Gammaproteobacteria;o__Enterobacterales;f__Enterobacteriaceae;g__Enterobacter;s__Enterobacter hormaechei_A	Bin.023.fasta_MQ_assembly_MERGED_CTRL.RAST.CDS.2452	Bin.023.fasta_MQ_assembly_MERGED_CTRL.RAST	C	K14347	solute carrier family 10 (sodium/bile acid cotransporter), member 7								SBF-like CPA transporter family (DUF4137) [PF13593.9]; Sodium Bile acid symporter family [PF01758.19]					0
